# Supplementary material for: Can Omega-3 prevent the accidence of stroke: a mendelian randomization study
Source: Hereditas. 2024 Sep 5;161:30. doi: 10.1186/s41065-024-00329-9 (PMC11375838; doi:10.1186/s41065-024-00329-9)
Supplement: Supplementary file 1 — Supplementary Material 1 [file 41065_2024_329_MOESM1_ESM.xlsx]

## Sheet: omegas-DBP
	SNP	pval.exposure	R2	F
MR	rs1002687	3.90032e-66	0.0363421	9183.18
MR	rs10096633	2.99985e-12	0.00618525	1515.51
MR	rs10502724	0.54	4.72111e-05	11.4966
MR	rs10733306	9.09997e-07	0.00307335	750.679
MR	rs1081105	4e-08	0.00384131	938.982
MR	rs11024743	1.29999e-06	0.00298288	728.516
MR	rs11078388	6.69993e-08	0.00371142	907.111
MR	rs111278137	0.13	0.000293021	71.3726
MR	rs111336874	3.89996e-06	0.00271944	663.999
MR	rs111936866	5.80003e-07	0.00318187	777.272
MR	rs11239569	0.00769999	0.000907421	221.161
MR	rs1124175	7.79992e-07	0.00310981	759.615
MR	rs11242109	3.2e-09	0.0044586	1090.55
MR	rs112838464	2.19999e-06	0.00285106	696.23
MR	rs112875651	1.9002e-100	0.0546869	14086.8
MR	rs113248417	2.29985e-16	0.0085306	2095.11
MR	rs115478735	0.2	0.000210914	51.3692
MR	rs11563251	7.29995e-08	0.00369056	901.996
MR	rs11570792	2.1e-06	0.00287046	700.981
MR	rs11571696	1.29999e-06	0.00298628	729.35
MR	rs11681659	1.5e-09	0.0046558	1139.01
MR	rs116920984	1.7e-06	0.00291807	712.64
MR	rs117143374	1.29999e-09	0.00468364	1145.85
MR	rs11789603	1.09999e-05	0.0024544	599.127
MR	rs11854242	1.99986e-18	0.00970663	2386.77
MR	rs1247030	0.051	0.000485169	118.198
MR	rs12472790	0.00539995	0.000990114	241.336
MR	rs12599342	5.99998e-07	0.00317351	775.221
MR	rs1260326	7.70016e-94	0.0512104	13143
MR	rs13108218	3.09999e-06	0.002771	676.625
MR	rs13278097	0.19	0.000215453	52.475
MR	rs13424225	1e-06	0.00304746	744.336
MR	rs139974673	1.9002e-21	0.0114261	2814.47
MR	rs141469619	1.79999e-08	0.00403451	986.398
MR	rs142158911	9.70063e-14	0.00703336	1724.78
MR	rs148140473	0.000439997	0.0015759	384.343
MR	rs16895699	3.89996e-06	0.00271974	664.075
MR	rs16940904	3.59998e-13	0.00670657	1644.1
MR	rs174528	1e-200	0.425368	180252
MR	rs1800961	0.0016	0.00126569	308.592
MR	rs1883711	7.69999e-07	0.00311304	760.404
MR	rs189050336	2.59998e-07	0.00337545	824.719
MR	rs1895233	0.13	0.000294919	71.8351
MR	rs2066714	0.00860003	0.000881564	214.854
MR	rs2126259	4.60045e-15	0.00778884	1911.5
MR	rs2190169	0.41	8.70992e-05	21.2109
MR	rs2229738	7.00003e-54	0.0296244	7433.89
MR	rs2378390	0.00350002	0.00109158	266.095
MR	rs261290	1.39959e-161	0.0857383	22835.5
MR	rs2615284	1.09999e-07	0.00358514	876.137
MR	rs2721961	2.69998e-06	0.00280856	685.822
MR	rs2739332	8.99995e-07	0.00307409	750.863
MR	rs2740488	1.2e-07	0.00356927	872.246
MR	rs2807967	8.19993e-07	0.00309887	756.932
MR	rs28432783	0.00140001	0.00130948	319.282
MR	rs3105065	2.99999e-06	0.00277812	678.367
MR	rs34005841	5.99998e-07	0.0031743	775.417
MR	rs34101748	0.032	0.000584389	142.384
MR	rs34232196	0.00359998	0.00108001	263.271
MR	rs34324306	0.01	0.000845838	206.139
MR	rs35472563	0.13	0.000298841	72.7907
MR	rs3741521	0.00420001	0.00104649	255.092
MR	rs3764261	0.00280001	0.0011395	277.789
MR	rs3770586	0.00012	0.00188631	460.193
MR	rs377963	1.09999e-06	0.00301597	736.623
MR	rs3786920	3.69999e-06	0.00272973	666.52
MR	rs3817335	0.27	0.000152622	37.1697
MR	rs3917143	1.40001e-06	0.00296644	724.489
MR	rs4000713	8.00018e-11	0.00537156	1315.06
MR	rs4008004	0.00449997	0.00102827	250.646
MR	rs41272659	0.021	0.000684253	166.732
MR	rs4299376	0.2	0.000208446	50.768
MR	rs4672880	0.00269998	0.00115135	280.681
MR	rs4683708	0.11	0.000333774	81.3023
MR	rs4704210	0.0860003	0.000377392	91.9311
MR	rs4713841	5.69994e-05	0.00206807	504.626
MR	rs4766578	0.00460002	0.00102635	250.177
MR	rs4782568	2.59998e-06	0.00281187	686.632
MR	rs4833034	2.80001e-06	0.00279996	683.716
MR	rs4917590	1.5e-06	0.00294849	720.092
MR	rs496654	0.000369999	0.00161509	393.918
MR	rs528683975	0.0140001	0.000773367	188.464
MR	rs534417	0.0005	0.00154481	376.75
MR	rs5402	3.50002e-07	0.00330687	807.908
MR	rs55831773	4.09996e-06	0.00270166	659.646
MR	rs55891451	1.99986e-11	0.00571376	1399.32
MR	rs56041755	0.00140001	0.00130664	318.588
MR	rs56231337	1.2e-06	0.0029962	731.78
MR	rs56322906	3.69999e-10	0.0049967	1222.83
MR	rs5754102	0.0959997	0.000353432	86.0924
MR	rs58542926	3.3037e-116	0.0628927	16342.4
MR	rs600626	1.20005e-36	0.0200243	4975.62
MR	rs6018497	0.0759994	0.000403472	98.2866
MR	rs602633	1.69981e-13	0.00689695	1691.1
MR	rs62466318	6.20012e-48	0.0263324	6585.47
MR	rs626346	2.39999e-06	0.00283138	691.409
MR	rs633695	3.80014e-84	0.0460589	11757
MR	rs6471717	0.00129999	0.00132383	322.784
MR	rs6547409	4.70002e-10	0.00493572	1207.83
MR	rs6601924	1.7e-10	0.00518607	1269.41
MR	rs6602911	1.79999e-08	0.00402872	984.978
MR	rs6693447	2e-08	0.00400713	979.677
MR	rs6717316	5.60003e-07	0.00319147	779.624
MR	rs672889	1.29987e-11	0.00583083	1428.16
MR	rs6750775	8.70001e-07	0.00308443	753.395
MR	rs6762369	0.00470002	0.00102114	248.905
MR	rs67807996	1.6e-07	0.00349495	854.02
MR	rs6882345	2.19989e-11	0.00568737	1392.82
MR	rs6934962	6.69993e-05	0.00202796	494.819
MR	rs6938647	6.4e-06	0.00259529	633.607
MR	rs7048290	4.49997e-06	0.00268175	654.773
MR	rs705379	1.89998e-06	0.00289202	706.261
MR	rs7139079	2.39999e-07	0.00340115	831.02
MR	rs7144265	0.004	0.00105972	258.32
MR	rs72789541	3.19963e-82	0.0450296	11481.9
MR	rs72924290	1.80011e-17	0.00916401	2252.11
MR	rs73013176	1.09999e-05	0.00246827	602.522
MR	rs73109460	7.49998e-08	0.00368518	900.675
MR	rs73130305	0.00700003	0.000927833	226.141
MR	rs740516	0.19	0.000222853	54.2777
MR	rs7449867	5.39995e-07	0.00319776	781.165
MR	rs74747585	0.016	0.000743563	181.195
MR	rs76116020	0.000129999	0.00187094	456.436
MR	rs7621223	3.59998e-06	0.00273459	667.71
MR	rs7750288	0.27	0.000155988	37.9896
MR	rs77548999	0.0109999	0.000833488	203.127
MR	rs77890618	0.0969996	0.000352037	85.7525
MR	rs77960347	9.8992e-20	0.0104516	2571.88
MR	rs78689694	2e-08	0.00400691	979.623
MR	rs79013608	4.09996e-07	0.00326521	797.696
MR	rs7924036	1.89998e-08	0.00401697	982.092
MR	rs79429216	7.59976e-12	0.00595312	1458.29
MR	rs7974833	3.29997e-07	0.00332354	811.995
MR	rs8211	2.39999e-07	0.00339758	830.145
MR	rs836145	1e-06	0.00304276	743.186
MR	rs870526	6.80002e-07	0.00314223	767.557
MR	rs884977	3.40001e-06	0.00275337	672.309
MR	rs9273453	2.30001e-08	0.00397645	972.148
MR	rs9295128	1.10002e-16	0.00871756	2141.43
MR	rs9304381	6.29941e-24	0.0128384	3166.85
MR	rs9343614	0.00350002	0.00109123	266.009
MR	rs9564985	0.0649995	0.000433576	105.623
MR	rs9616847	0.016	0.000743484	181.176
MR	rs964184	3.40017e-91	0.0498118	12765.2
MR	rs1002687	2.50035e-105	0.0572427	14785.2
MR	rs10096633	3.50002e-06	0.00274494	670.243
MR	rs10502724	0.36	0.000105288	25.6409
MR	rs10733306	0.5	5.72831e-05	13.9495
MR	rs1081105	6.20012e-22	0.0117046	2883.87
MR	rs11024743	0.00109999	0.00135489	330.369
MR	rs11078388	0.02	0.000691219	168.431
MR	rs111278137	4e-08	0.00384018	938.703
MR	rs111336874	0.16	0.000256602	62.4997
MR	rs11239569	1.89998e-10	0.00516126	1263.31
MR	rs1124175	0.00021	0.00174738	426.24
MR	rs11242109	0.0700003	0.000420824	102.516
MR	rs112838464	0.17	0.000245073	59.6909
MR	rs112875651	4.40048e-52	0.0286312	7177.3
MR	rs113248417	0.0430002	0.000522294	127.247
MR	rs115478735	4.10015e-16	0.0083873	2059.61
MR	rs11563251	0.00015	0.00183638	447.988
MR	rs11570792	0.0109999	0.000827138	201.578
MR	rs11571696	0.00749998	0.000912939	222.507
MR	rs11681659	0.000239999	0.00172099	419.79
MR	rs116920984	0.53	5.04309e-05	12.2807
MR	rs117143374	0.00769999	0.000905898	220.79
MR	rs11789603	8.80035e-14	0.00705962	1731.27
MR	rs11854242	1.80011e-17	0.00916086	2251.33
MR	rs1247030	3.69999e-06	0.00272933	666.421
MR	rs12472790	4.09996e-07	0.00326577	797.833
MR	rs12599342	0.19	0.000217772	53.0398
MR	rs1260326	1.20005e-55	0.0305922	7684.39
MR	rs12699376	0.46	6.93187e-05	16.8805
MR	rs13108218	3.80014e-17	0.00897633	2205.57
MR	rs13278097	1.7e-06	0.00292396	714.084
MR	rs13424225	0.000350002	0.0016342	398.587
MR	rs139974673	0.0015	0.0012915	314.892
MR	rs141469619	1e-07	0.00361107	882.497
MR	rs142158911	6.79986e-50	0.0274199	6865.1
MR	rs148140473	1.40001e-06	0.00297094	725.591
MR	rs16895699	0.0759994	0.000401126	97.7151
MR	rs16940904	0.36	0.000106219	25.8675
MR	rs174528	0.000430002	0.00158407	386.341
MR	rs1800961	2e-10	0.00514468	1259.23
MR	rs1883711	2.09991e-14	0.00741718	1819.61
MR	rs189050336	0.22	0.000194218	47.3022
MR	rs1895233	4.39997e-06	0.00268498	655.565
MR	rs1973649	0.0690001	0.000422213	102.854
MR	rs2066714	4.70002e-06	0.00267313	652.664
MR	rs2126259	2.90001e-35	0.0192468	4778.64
MR	rs2229738	0.19	0.000215465	52.4779
MR	rs2378390	1e-08	0.00416951	1019.54
MR	rs261290	2.69774e-114	0.0619085	16069.8
MR	rs2615284	0.00389996	0.00106306	259.136
MR	rs2721961	9.69996e-10	0.0047567	1163.81
MR	rs2739332	0.0230001	0.000660722	160.995
MR	rs2740488	2.09991e-27	0.0148152	3661.81
MR	rs2807967	0.0769999	0.000398239	97.0114
MR	rs28432783	1.89998e-06	0.00289488	706.962
MR	rs34101748	8e-07	0.00310318	757.99
MR	rs34232196	3.69999e-12	0.00613027	1501.95
MR	rs34324306	1.09999e-06	0.00301803	737.126
MR	rs35472563	2e-06	0.00288278	703.998
MR	rs3741521	1.5e-06	0.00294432	719.071
MR	rs3764261	1.9002e-46	0.0255077	6373.8
MR	rs3770586	1.40001e-08	0.0040997	1002.4
MR	rs377963	0.0259998	0.000630406	153.603
MR	rs3786920	0.3	0.000134555	32.7692
MR	rs3817335	3.10027e-11	0.00560345	1372.15
MR	rs3917143	0.015	0.000755086	184.006
MR	rs4000713	0.47	6.54065e-05	15.9278
MR	rs4008004	6.70039e-12	0.00598452	1466.03
MR	rs4299376	1.29987e-16	0.0086641	2128.18
MR	rs4672880	1.40001e-06	0.00296374	723.827
MR	rs4683708	7.29995e-07	0.00312683	763.783
MR	rs4704210	9.70063e-29	0.0155675	3850.69
MR	rs4713841	2.80001e-07	0.00336436	822.001
MR	rs4766578	5.90065e-12	0.00601912	1474.55
MR	rs4766602	1.09999e-06	0.00303618	741.573
MR	rs4782568	5.80003e-05	0.00206264	503.299
MR	rs4833034	0.00017	0.00180408	440.095
MR	rs4917590	8e-06	0.00254275	620.747
MR	rs496654	5.79963e-14	0.00716159	1756.45
MR	rs528683975	2.39999e-06	0.00283719	692.832
MR	rs534417	1.09999e-10	0.00528769	1294.42
MR	rs5402	0.000269998	0.00169032	412.295
MR	rs55831773	3.69999e-05	0.00216892	529.289
MR	rs55891451	0.18	0.000227755	55.4719
MR	rs56041755	7.19996e-08	0.00369317	902.635
MR	rs56231337	0.0219999	0.000674005	164.233
MR	rs56322906	1.29987e-20	0.0109517	2696.3
MR	rs5754102	5.60003e-10	0.00488992	1196.57
MR	rs58542926	1.10002e-62	0.0344701	8693.27
MR	rs600626	1.59993e-11	0.00577365	1414.07
MR	rs6018497	3.50002e-06	0.00273973	668.967
MR	rs602633	5.79963e-32	0.0173899	4309.45
MR	rs62466318	4.30031e-23	0.0123662	3048.92
MR	rs626346	0.23	0.00018578	45.2465
MR	rs633695	1.20005e-60	0.0333514	8401.39
MR	rs6471717	4.40048e-12	0.0060898	1491.98
MR	rs6547409	2.09991e-18	0.00969024	2382.7
MR	rs6601924	2.90001e-08	0.00391699	957.553
MR	rs6602911	3.89996e-10	0.00498042	1218.82
MR	rs6717316	0.34	0.000116013	28.2529
MR	rs672889	4.49987e-39	0.0213874	5321.74
MR	rs6750775	5.39995e-06	0.00263897	644.301
MR	rs6762369	1.79999e-06	0.00290647	709.799
MR	rs67807996	0.016	0.000741636	180.725
MR	rs6882345	3.80014e-26	0.0140972	3481.82
MR	rs6934962	1.5e-08	0.00408379	998.496
MR	rs6938647	4.19952e-22	0.0118035	2908.54
MR	rs7048290	0.0379997	0.000549091	133.779
MR	rs705379	0.0219999	0.000674895	164.451
MR	rs7139079	1.20005e-12	0.00641707	1572.67
MR	rs7144265	4e-06	0.00270869	661.367
MR	rs72789541	0.0690001	0.000421716	102.733
MR	rs73013176	1.6e-06	0.00294055	718.147
MR	rs73109460	0.0389996	0.000546916	133.249
MR	rs73130305	2.30001e-06	0.00284993	695.954
MR	rs740516	2.90001e-08	0.00391936	958.134
MR	rs7449867	0.0189998	0.000698787	170.276
MR	rs74747585	2.39999e-08	0.00396541	969.437
MR	rs76116020	7.59994e-09	0.00424642	1038.43
MR	rs7621223	0.2	0.00021215	51.6703
MR	rs7750288	1.79999e-08	0.00403437	986.366
MR	rs77548999	0.13	0.000291956	71.1133
MR	rs77890618	1.7e-06	0.00292379	714.042
MR	rs77960347	5.00035e-54	0.029704	7454.46
MR	rs78689694	0.00479999	0.00101679	247.845
MR	rs79013608	0.0309999	0.000592441	144.347
MR	rs7924036	0.08	0.000391076	95.2657
MR	rs79429216	2.90001e-17	0.00904421	2222.4
MR	rs7974833	0.0129999	0.000782706	190.741
MR	rs8211	0.000580003	0.00150946	368.114
MR	rs836145	0.12	0.000317249	77.2759
MR	rs870526	1.9002e-15	0.00800686	1965.44
MR	rs884977	0.015	0.000756353	184.314
MR	rs9273453	3.50026e-11	0.00557386	1364.86
MR	rs9295128	3.59998e-35	0.0191944	4765.38
MR	rs9304381	7.70016e-41	0.0223778	5573.81
MR	rs9343614	5.69994e-07	0.00318513	778.071
MR	rs9564985	2.69998e-06	0.00280569	685.12
MR	rs9616847	1.5e-08	0.0040731	995.873
MR	rs964184	7.19449e-121	0.0652914	17009.3
MR	rs1002687	6.91003e-06	0.00261051	637.335
MR	rs10096633	1.07999e-08	0.00421583	1030.92
MR	rs10502724	4.60002e-06	0.00271068	661.856
MR	rs1081105	0.012392	0.000808204	196.96
MR	rs11024743	0.398408	9.21808e-05	22.4485
MR	rs11078388	0.430431	8.03615e-05	19.5699
MR	rs111336874	0.015708	0.00075404	183.75
MR	rs111936866	0.288775	0.000145444	35.4214
MR	rs1124175	0.0322478	0.000592512	144.365
MR	rs11242109	0.337765	0.000118766	28.9234
MR	rs112838464	0.0758927	0.000407155	99.1843
MR	rs112875651	6.18999e-06	0.00263753	643.948
MR	rs113248417	0.0124529	0.000807081	196.686
MR	rs115478735	0.387824	9.64016e-05	23.4764
MR	rs11563251	0.268978	0.000157928	38.4622
MR	rs11571696	0.11943	0.000313354	76.327
MR	rs117143374	0.224197	0.000190936	46.5026
MR	rs11789603	0.0526975	0.000485056	118.17
MR	rs11854242	0.0322597	0.000592439	144.347
MR	rs1247030	0.0217861	0.000680101	165.72
MR	rs1260326	1.94984e-19	0.0104139	2562.52
MR	rs12699376	1.66001e-06	0.00296338	723.739
MR	rs13108218	0.001275	0.00134112	327.007
MR	rs139974673	0.022773	0.000670147	163.293
MR	rs141469619	0.0526987	0.000485052	118.169
MR	rs142158911	2.81002e-06	0.00283261	691.712
MR	rs148140473	0.471418	6.70488e-05	16.3277
MR	rs16895699	0.225713	0.000189685	46.1979
MR	rs1860357	2.22998e-06	0.00288908	705.541
MR	rs1883711	0.0634395	0.000445191	108.454
MR	rs1973649	4.94003e-06	0.00269308	657.548
MR	rs200001	1.63001e-06	0.00296782	724.828
MR	rs2066714	0.473757	6.63444e-05	16.1562
MR	rs2126259	0.421173	8.36441e-05	20.3694
MR	rs2190169	1.73002e-06	0.00295204	720.962
MR	rs2229738	0.408131	8.84477e-05	21.5393
MR	rs261290	1.13e-10	0.0053557	1311.16
MR	rs2721961	0.492889	6.07913e-05	14.8038
MR	rs28432783	0.155221	0.000261078	63.5902
MR	rs34005841	0.17348	0.000239425	58.3148
MR	rs34101748	0.291009	0.000144103	35.0947
MR	rs34232196	0.000147999	0.00185922	453.572
MR	rs3741521	0.318931	0.000128399	31.2696
MR	rs3770586	0.266203	0.000159785	38.9146
MR	rs3786920	0.498594	5.91967e-05	14.4155
MR	rs3917143	0.439821	7.71437e-05	18.7863
MR	rs4000713	0.0256313	0.00064366	156.835
MR	rs4008004	0.0338462	0.000581867	141.77
MR	rs41272659	8e-07	0.00314331	767.822
MR	rs4299376	0.092323	0.000366178	89.1984
MR	rs4672880	0.0339391	0.000581233	141.615
MR	rs4704210	0.000194998	0.00179281	437.341
MR	rs4713841	0.0128449	0.000799987	194.956
MR	rs4766602	0.440441	7.6933e-05	18.7349
MR	rs496654	0.268578	0.000158177	38.5229
MR	rs5402	0.130969	0.000294773	71.7997
MR	rs55831773	0.278791	0.000151607	36.9225
MR	rs55891451	0.558641	4.42264e-05	10.7698
MR	rs56041755	0.0990923	0.000351514	85.6252
MR	rs56231337	0.141352	0.000279555	68.0919
MR	rs56322906	0.0482903	0.000503965	122.779
MR	rs5754102	0.150904	0.000266607	64.9371
MR	rs58542926	4.26e-09	0.00444705	1087.71
MR	rs600626	0.199781	0.000212462	51.7463
MR	rs602633	0.108933	0.00033209	80.8922
MR	rs62466318	0.000179999	0.00181231	442.105
MR	rs633695	1.44012e-12	0.00644925	1580.61
MR	rs6471717	0.0945714	0.000361175	87.9793
MR	rs6547409	0.004685	0.0010334	251.898
MR	rs6601924	0.511901	5.56113e-05	13.5423
MR	rs6602911	0.155094	0.000261237	63.6289
MR	rs6717316	0.372588	0.000102768	25.027
MR	rs672889	0.00847793	0.000895465	218.245
MR	rs6750775	0.251694	0.00016981	41.3563
MR	rs6882345	5.81996e-05	0.00208704	509.265
MR	rs6934962	0.0833643	0.000387416	94.3738
MR	rs6938647	0.0907841	0.000369641	90.0422
MR	rs7048290	0.224209	0.000190913	46.497
MR	rs7139079	0.3797	9.97496e-05	24.2918
MR	rs72789541	0.163207	0.000251247	61.1949
MR	rs73013176	0.0366362	0.000564377	137.506
MR	rs73109460	0.45806	7.11849e-05	17.335
MR	rs7449867	0.345879	0.000114853	27.9704
MR	rs74747585	0.328429	0.000123447	30.0635
MR	rs76116020	0.210792	0.000202383	49.291
MR	rs7750288	0.400107	9.15157e-05	22.2865
MR	rs77548999	6.72001e-07	0.00318665	778.443
MR	rs77960347	0.0404324	0.000542714	132.225
MR	rs79013608	0.408966	8.81339e-05	21.4629
MR	rs7924036	0.20291	0.000209524	51.0307
MR	rs79429216	0.308693	0.000133937	32.6187
MR	rs7974833	0.0188491	0.000712733	173.677
MR	rs8211	0.00667406	0.000950978	231.787
MR	rs836145	0.511327	5.57605e-05	13.5787
MR	rs870526	0.001337	0.00132963	324.201
MR	rs884977	0.145344	0.000274038	66.7476
MR	rs9295128	0.131529	0.000293916	71.5908
MR	rs9304381	0.264492	0.00016092	39.191
MR	rs9343614	0.520914	5.32777e-05	12.974
MR	rs9564985	0.173525	0.000239367	58.3008
MR	rs9616847	0.0929523	0.000364754	88.8516
MR	rs964184	2.93022e-17	0.00915742	2250.48

## Sheet: omegas-SBP
	SNP	pval.exposure	R2	F
MR	rs1002687	6.91003e-06	0.00261051	637.335
MR	rs10096633	1.07999e-08	0.00421583	1030.92
MR	rs10502724	4.60002e-06	0.00271068	661.856
MR	rs1081105	0.012392	0.000808204	196.96
MR	rs11024743	0.398408	9.21808e-05	22.4485
MR	rs11078388	0.430431	8.03615e-05	19.5699
MR	rs111336874	0.015708	0.00075404	183.75
MR	rs111936866	0.288775	0.000145444	35.4214
MR	rs1124175	0.0322478	0.000592512	144.365
MR	rs11242109	0.337765	0.000118766	28.9234
MR	rs112838464	0.0758927	0.000407155	99.1843
MR	rs112875651	6.18999e-06	0.00263753	643.948
MR	rs113248417	0.0124529	0.000807081	196.686
MR	rs115478735	0.387824	9.64016e-05	23.4764
MR	rs11563251	0.268978	0.000157928	38.4622
MR	rs11571696	0.11943	0.000313354	76.327
MR	rs117143374	0.224197	0.000190936	46.5026
MR	rs11789603	0.0526975	0.000485056	118.17
MR	rs11854242	0.0322597	0.000592439	144.347
MR	rs1247030	0.0217861	0.000680101	165.72
MR	rs1260326	1.94984e-19	0.0104139	2562.52
MR	rs12699376	1.66001e-06	0.00296338	723.739
MR	rs13108218	0.001275	0.00134112	327.007
MR	rs139974673	0.022773	0.000670147	163.293
MR	rs141469619	0.0526987	0.000485052	118.169
MR	rs142158911	2.81002e-06	0.00283261	691.712
MR	rs148140473	0.471418	6.70488e-05	16.3277
MR	rs16895699	0.225713	0.000189685	46.1979
MR	rs1860357	2.22998e-06	0.00288908	705.541
MR	rs1883711	0.0634395	0.000445191	108.454
MR	rs1973649	4.94003e-06	0.00269308	657.548
MR	rs200001	1.63001e-06	0.00296782	724.828
MR	rs2066714	0.473757	6.63444e-05	16.1562
MR	rs2126259	0.421173	8.36441e-05	20.3694
MR	rs2190169	1.73002e-06	0.00295204	720.962
MR	rs2229738	0.408131	8.84477e-05	21.5393
MR	rs261290	1.13e-10	0.0053557	1311.16
MR	rs2721961	0.492889	6.07913e-05	14.8038
MR	rs28432783	0.155221	0.000261078	63.5902
MR	rs34005841	0.17348	0.000239425	58.3148
MR	rs34101748	0.291009	0.000144103	35.0947
MR	rs34232196	0.000147999	0.00185922	453.572
MR	rs3741521	0.318931	0.000128399	31.2696
MR	rs3770586	0.266203	0.000159785	38.9146
MR	rs3786920	0.498594	5.91967e-05	14.4155
MR	rs3917143	0.439821	7.71437e-05	18.7863
MR	rs4000713	0.0256313	0.00064366	156.835
MR	rs4008004	0.0338462	0.000581867	141.77
MR	rs41272659	8e-07	0.00314331	767.822
MR	rs4299376	0.092323	0.000366178	89.1984
MR	rs4672880	0.0339391	0.000581233	141.615
MR	rs4704210	0.000194998	0.00179281	437.341
MR	rs4713841	0.0128449	0.000799987	194.956
MR	rs4766602	0.440441	7.6933e-05	18.7349
MR	rs496654	0.268578	0.000158177	38.5229
MR	rs5402	0.130969	0.000294773	71.7997
MR	rs55831773	0.278791	0.000151607	36.9225
MR	rs55891451	0.558641	4.42264e-05	10.7698
MR	rs56041755	0.0990923	0.000351514	85.6252
MR	rs56231337	0.141352	0.000279555	68.0919
MR	rs56322906	0.0482903	0.000503965	122.779
MR	rs5754102	0.150904	0.000266607	64.9371
MR	rs58542926	4.26e-09	0.00444705	1087.71
MR	rs600626	0.199781	0.000212462	51.7463
MR	rs602633	0.108933	0.00033209	80.8922
MR	rs62466318	0.000179999	0.00181231	442.105
MR	rs633695	1.44012e-12	0.00644925	1580.61
MR	rs6471717	0.0945714	0.000361175	87.9793
MR	rs6547409	0.004685	0.0010334	251.898
MR	rs6601924	0.511901	5.56113e-05	13.5423
MR	rs6602911	0.155094	0.000261237	63.6289
MR	rs6717316	0.372588	0.000102768	25.027
MR	rs672889	0.00847793	0.000895465	218.245
MR	rs6750775	0.251694	0.00016981	41.3563
MR	rs6882345	5.81996e-05	0.00208704	509.265
MR	rs6934962	0.0833643	0.000387416	94.3738
MR	rs6938647	0.0907841	0.000369641	90.0422
MR	rs7048290	0.224209	0.000190913	46.497
MR	rs7139079	0.3797	9.97496e-05	24.2918
MR	rs72789541	0.163207	0.000251247	61.1949
MR	rs73013176	0.0366362	0.000564377	137.506
MR	rs73109460	0.45806	7.11849e-05	17.335
MR	rs7449867	0.345879	0.000114853	27.9704
MR	rs74747585	0.328429	0.000123447	30.0635
MR	rs76116020	0.210792	0.000202383	49.291
MR	rs7750288	0.400107	9.15157e-05	22.2865
MR	rs77548999	6.72001e-07	0.00318665	778.443
MR	rs77960347	0.0404324	0.000542714	132.225
MR	rs79013608	0.408966	8.81339e-05	21.4629
MR	rs7924036	0.20291	0.000209524	51.0307
MR	rs79429216	0.308693	0.000133937	32.6187
MR	rs7974833	0.0188491	0.000712733	173.677
MR	rs8211	0.00667406	0.000950978	231.787
MR	rs836145	0.511327	5.57605e-05	13.5787
MR	rs870526	0.001337	0.00132963	324.201
MR	rs884977	0.145344	0.000274038	66.7476
MR	rs9295128	0.131529	0.000293916	71.5908
MR	rs9304381	0.264492	0.00016092	39.191
MR	rs9343614	0.520914	5.32777e-05	12.974
MR	rs9564985	0.173525	0.000239367	58.3008
MR	rs9616847	0.0929523	0.000364754	88.8516
MR	rs964184	2.93022e-17	0.00915742	2250.48
MR	rs1002687	3.90032e-66	0.0363421	9183.18
MR	rs10096633	2.99985e-12	0.00618525	1515.51
MR	rs10502724	0.54	4.72111e-05	11.4966
MR	rs10733306	9.09997e-07	0.00307335	750.679
MR	rs1081105	4e-08	0.00384131	938.982
MR	rs11024743	1.29999e-06	0.00298288	728.516
MR	rs11078388	6.69993e-08	0.00371142	907.111
MR	rs111278137	0.13	0.000293021	71.3726
MR	rs111336874	3.89996e-06	0.00271944	663.999
MR	rs111936866	5.80003e-07	0.00318187	777.272
MR	rs11239569	0.00769999	0.000907421	221.161
MR	rs1124175	7.79992e-07	0.00310981	759.615
MR	rs11242109	3.2e-09	0.0044586	1090.55
MR	rs112838464	2.19999e-06	0.00285106	696.23
MR	rs112875651	1.9002e-100	0.0546869	14086.8
MR	rs113248417	2.29985e-16	0.0085306	2095.11
MR	rs115478735	0.2	0.000210914	51.3692
MR	rs11563251	7.29995e-08	0.00369056	901.996
MR	rs11570792	2.1e-06	0.00287046	700.981
MR	rs11571696	1.29999e-06	0.00298628	729.35
MR	rs11681659	1.5e-09	0.0046558	1139.01
MR	rs116920984	1.7e-06	0.00291807	712.64
MR	rs117143374	1.29999e-09	0.00468364	1145.85
MR	rs11789603	1.09999e-05	0.0024544	599.127
MR	rs11854242	1.99986e-18	0.00970663	2386.77
MR	rs1247030	0.051	0.000485169	118.198
MR	rs12472790	0.00539995	0.000990114	241.336
MR	rs12599342	5.99998e-07	0.00317351	775.221
MR	rs1260326	7.70016e-94	0.0512104	13143
MR	rs13108218	3.09999e-06	0.002771	676.625
MR	rs13278097	0.19	0.000215453	52.475
MR	rs13424225	1e-06	0.00304746	744.336
MR	rs139974673	1.9002e-21	0.0114261	2814.47
MR	rs141469619	1.79999e-08	0.00403451	986.398
MR	rs142158911	9.70063e-14	0.00703336	1724.78
MR	rs148140473	0.000439997	0.0015759	384.343
MR	rs16895699	3.89996e-06	0.00271974	664.075
MR	rs16940904	3.59998e-13	0.00670657	1644.1
MR	rs174528	1e-200	0.425368	180252
MR	rs1800961	0.0016	0.00126569	308.592
MR	rs1883711	7.69999e-07	0.00311304	760.404
MR	rs189050336	2.59998e-07	0.00337545	824.719
MR	rs1895233	0.13	0.000294919	71.8351
MR	rs2066714	0.00860003	0.000881564	214.854
MR	rs2126259	4.60045e-15	0.00778884	1911.5
MR	rs2190169	0.41	8.70992e-05	21.2109
MR	rs2229738	7.00003e-54	0.0296244	7433.89
MR	rs2378390	0.00350002	0.00109158	266.095
MR	rs261290	1.39959e-161	0.0857383	22835.5
MR	rs2615284	1.09999e-07	0.00358514	876.137
MR	rs2721961	2.69998e-06	0.00280856	685.822
MR	rs2739332	8.99995e-07	0.00307409	750.863
MR	rs2740488	1.2e-07	0.00356927	872.246
MR	rs2807967	8.19993e-07	0.00309887	756.932
MR	rs28432783	0.00140001	0.00130948	319.282
MR	rs3105065	2.99999e-06	0.00277812	678.367
MR	rs34005841	5.99998e-07	0.0031743	775.417
MR	rs34101748	0.032	0.000584389	142.384
MR	rs34232196	0.00359998	0.00108001	263.271
MR	rs34324306	0.01	0.000845838	206.139
MR	rs35472563	0.13	0.000298841	72.7907
MR	rs3741521	0.00420001	0.00104649	255.092
MR	rs3764261	0.00280001	0.0011395	277.789
MR	rs3770586	0.00012	0.00188631	460.193
MR	rs377963	1.09999e-06	0.00301597	736.623
MR	rs3786920	3.69999e-06	0.00272973	666.52
MR	rs3817335	0.27	0.000152622	37.1697
MR	rs3917143	1.40001e-06	0.00296644	724.489
MR	rs4000713	8.00018e-11	0.00537156	1315.06
MR	rs4008004	0.00449997	0.00102827	250.646
MR	rs41272659	0.021	0.000684253	166.732
MR	rs4299376	0.2	0.000208446	50.768
MR	rs4672880	0.00269998	0.00115135	280.681
MR	rs4683708	0.11	0.000333774	81.3023
MR	rs4704210	0.0860003	0.000377392	91.9311
MR	rs4713841	5.69994e-05	0.00206807	504.626
MR	rs4766578	0.00460002	0.00102635	250.177
MR	rs4782568	2.59998e-06	0.00281187	686.632
MR	rs4833034	2.80001e-06	0.00279996	683.716
MR	rs4917590	1.5e-06	0.00294849	720.092
MR	rs496654	0.000369999	0.00161509	393.918
MR	rs528683975	0.0140001	0.000773367	188.464
MR	rs534417	0.0005	0.00154481	376.75
MR	rs5402	3.50002e-07	0.00330687	807.908
MR	rs55831773	4.09996e-06	0.00270166	659.646
MR	rs55891451	1.99986e-11	0.00571376	1399.32
MR	rs56041755	0.00140001	0.00130664	318.588
MR	rs56231337	1.2e-06	0.0029962	731.78
MR	rs56322906	3.69999e-10	0.0049967	1222.83
MR	rs5754102	0.0959997	0.000353432	86.0924
MR	rs58542926	3.3037e-116	0.0628927	16342.4
MR	rs600626	1.20005e-36	0.0200243	4975.62
MR	rs6018497	0.0759994	0.000403472	98.2866
MR	rs602633	1.69981e-13	0.00689695	1691.1
MR	rs62466318	6.20012e-48	0.0263324	6585.47
MR	rs626346	2.39999e-06	0.00283138	691.409
MR	rs633695	3.80014e-84	0.0460589	11757
MR	rs6471717	0.00129999	0.00132383	322.784
MR	rs6547409	4.70002e-10	0.00493572	1207.83
MR	rs6601924	1.7e-10	0.00518607	1269.41
MR	rs6602911	1.79999e-08	0.00402872	984.978
MR	rs6693447	2e-08	0.00400713	979.677
MR	rs6717316	5.60003e-07	0.00319147	779.624
MR	rs672889	1.29987e-11	0.00583083	1428.16
MR	rs6750775	8.70001e-07	0.00308443	753.395
MR	rs6762369	0.00470002	0.00102114	248.905
MR	rs67807996	1.6e-07	0.00349495	854.02
MR	rs6882345	2.19989e-11	0.00568737	1392.82
MR	rs6934962	6.69993e-05	0.00202796	494.819
MR	rs6938647	6.4e-06	0.00259529	633.607
MR	rs7048290	4.49997e-06	0.00268175	654.773
MR	rs705379	1.89998e-06	0.00289202	706.261
MR	rs7139079	2.39999e-07	0.00340115	831.02
MR	rs7144265	0.004	0.00105972	258.32
MR	rs72789541	3.19963e-82	0.0450296	11481.9
MR	rs72924290	1.80011e-17	0.00916401	2252.11
MR	rs73013176	1.09999e-05	0.00246827	602.522
MR	rs73109460	7.49998e-08	0.00368518	900.675
MR	rs73130305	0.00700003	0.000927833	226.141
MR	rs740516	0.19	0.000222853	54.2777
MR	rs7449867	5.39995e-07	0.00319776	781.165
MR	rs74747585	0.016	0.000743563	181.195
MR	rs76116020	0.000129999	0.00187094	456.436
MR	rs7621223	3.59998e-06	0.00273459	667.71
MR	rs7750288	0.27	0.000155988	37.9896
MR	rs77548999	0.0109999	0.000833488	203.127
MR	rs77890618	0.0969996	0.000352037	85.7525
MR	rs77960347	9.8992e-20	0.0104516	2571.88
MR	rs78689694	2e-08	0.00400691	979.623
MR	rs79013608	4.09996e-07	0.00326521	797.696
MR	rs7924036	1.89998e-08	0.00401697	982.092
MR	rs79429216	7.59976e-12	0.00595312	1458.29
MR	rs7974833	3.29997e-07	0.00332354	811.995
MR	rs8211	2.39999e-07	0.00339758	830.145
MR	rs836145	1e-06	0.00304276	743.186
MR	rs870526	6.80002e-07	0.00314223	767.557
MR	rs884977	3.40001e-06	0.00275337	672.309
MR	rs9273453	2.30001e-08	0.00397645	972.148
MR	rs9295128	1.10002e-16	0.00871756	2141.43
MR	rs9304381	6.29941e-24	0.0128384	3166.85
MR	rs9343614	0.00350002	0.00109123	266.009
MR	rs9564985	0.0649995	0.000433576	105.623
MR	rs9616847	0.016	0.000743484	181.176
MR	rs964184	3.40017e-91	0.0498118	12765.2
MR	rs1002687	2.50035e-105	0.0572427	14785.2
MR	rs10096633	3.50002e-06	0.00274494	670.243
MR	rs10502724	0.36	0.000105288	25.6409
MR	rs10733306	0.5	5.72831e-05	13.9495
MR	rs1081105	6.20012e-22	0.0117046	2883.87
MR	rs11024743	0.00109999	0.00135489	330.369
MR	rs11078388	0.02	0.000691219	168.431
MR	rs111278137	4e-08	0.00384018	938.703
MR	rs111336874	0.16	0.000256602	62.4997
MR	rs11239569	1.89998e-10	0.00516126	1263.31
MR	rs1124175	0.00021	0.00174738	426.24
MR	rs11242109	0.0700003	0.000420824	102.516
MR	rs112838464	0.17	0.000245073	59.6909
MR	rs112875651	4.40048e-52	0.0286312	7177.3
MR	rs113248417	0.0430002	0.000522294	127.247
MR	rs115478735	4.10015e-16	0.0083873	2059.61
MR	rs11563251	0.00015	0.00183638	447.988
MR	rs11570792	0.0109999	0.000827138	201.578
MR	rs11571696	0.00749998	0.000912939	222.507
MR	rs11681659	0.000239999	0.00172099	419.79
MR	rs116920984	0.53	5.04309e-05	12.2807
MR	rs117143374	0.00769999	0.000905898	220.79
MR	rs11789603	8.80035e-14	0.00705962	1731.27
MR	rs11854242	1.80011e-17	0.00916086	2251.33
MR	rs1247030	3.69999e-06	0.00272933	666.421
MR	rs12472790	4.09996e-07	0.00326577	797.833
MR	rs12599342	0.19	0.000217772	53.0398
MR	rs1260326	1.20005e-55	0.0305922	7684.39
MR	rs12699376	0.46	6.93187e-05	16.8805
MR	rs13108218	3.80014e-17	0.00897633	2205.57
MR	rs13278097	1.7e-06	0.00292396	714.084
MR	rs13424225	0.000350002	0.0016342	398.587
MR	rs139974673	0.0015	0.0012915	314.892
MR	rs141469619	1e-07	0.00361107	882.497
MR	rs142158911	6.79986e-50	0.0274199	6865.1
MR	rs148140473	1.40001e-06	0.00297094	725.591
MR	rs16895699	0.0759994	0.000401126	97.7151
MR	rs16940904	0.36	0.000106219	25.8675
MR	rs174528	0.000430002	0.00158407	386.341
MR	rs1800961	2e-10	0.00514468	1259.23
MR	rs1883711	2.09991e-14	0.00741718	1819.61
MR	rs189050336	0.22	0.000194218	47.3022
MR	rs1895233	4.39997e-06	0.00268498	655.565
MR	rs1973649	0.0690001	0.000422213	102.854
MR	rs2066714	4.70002e-06	0.00267313	652.664
MR	rs2126259	2.90001e-35	0.0192468	4778.64
MR	rs2229738	0.19	0.000215465	52.4779
MR	rs2378390	1e-08	0.00416951	1019.54
MR	rs261290	2.69774e-114	0.0619085	16069.8
MR	rs2615284	0.00389996	0.00106306	259.136
MR	rs2721961	9.69996e-10	0.0047567	1163.81
MR	rs2739332	0.0230001	0.000660722	160.995
MR	rs2740488	2.09991e-27	0.0148152	3661.81
MR	rs2807967	0.0769999	0.000398239	97.0114
MR	rs28432783	1.89998e-06	0.00289488	706.962
MR	rs34101748	8e-07	0.00310318	757.99
MR	rs34232196	3.69999e-12	0.00613027	1501.95
MR	rs34324306	1.09999e-06	0.00301803	737.126
MR	rs35472563	2e-06	0.00288278	703.998
MR	rs3741521	1.5e-06	0.00294432	719.071
MR	rs3764261	1.9002e-46	0.0255077	6373.8
MR	rs3770586	1.40001e-08	0.0040997	1002.4
MR	rs377963	0.0259998	0.000630406	153.603
MR	rs3786920	0.3	0.000134555	32.7692
MR	rs3817335	3.10027e-11	0.00560345	1372.15
MR	rs3917143	0.015	0.000755086	184.006
MR	rs4000713	0.47	6.54065e-05	15.9278
MR	rs4008004	6.70039e-12	0.00598452	1466.03
MR	rs4299376	1.29987e-16	0.0086641	2128.18
MR	rs4672880	1.40001e-06	0.00296374	723.827
MR	rs4683708	7.29995e-07	0.00312683	763.783
MR	rs4704210	9.70063e-29	0.0155675	3850.69
MR	rs4713841	2.80001e-07	0.00336436	822.001
MR	rs4766578	5.90065e-12	0.00601912	1474.55
MR	rs4766602	1.09999e-06	0.00303618	741.573
MR	rs4782568	5.80003e-05	0.00206264	503.299
MR	rs4833034	0.00017	0.00180408	440.095
MR	rs4917590	8e-06	0.00254275	620.747
MR	rs496654	5.79963e-14	0.00716159	1756.45
MR	rs528683975	2.39999e-06	0.00283719	692.832
MR	rs534417	1.09999e-10	0.00528769	1294.42
MR	rs5402	0.000269998	0.00169032	412.295
MR	rs55831773	3.69999e-05	0.00216892	529.289
MR	rs55891451	0.18	0.000227755	55.4719
MR	rs56041755	7.19996e-08	0.00369317	902.635
MR	rs56231337	0.0219999	0.000674005	164.233
MR	rs56322906	1.29987e-20	0.0109517	2696.3
MR	rs5754102	5.60003e-10	0.00488992	1196.57
MR	rs58542926	1.10002e-62	0.0344701	8693.27
MR	rs600626	1.59993e-11	0.00577365	1414.07
MR	rs6018497	3.50002e-06	0.00273973	668.967
MR	rs602633	5.79963e-32	0.0173899	4309.45
MR	rs62466318	4.30031e-23	0.0123662	3048.92
MR	rs626346	0.23	0.00018578	45.2465
MR	rs633695	1.20005e-60	0.0333514	8401.39
MR	rs6471717	4.40048e-12	0.0060898	1491.98
MR	rs6547409	2.09991e-18	0.00969024	2382.7
MR	rs6601924	2.90001e-08	0.00391699	957.553
MR	rs6602911	3.89996e-10	0.00498042	1218.82
MR	rs6717316	0.34	0.000116013	28.2529
MR	rs672889	4.49987e-39	0.0213874	5321.74
MR	rs6750775	5.39995e-06	0.00263897	644.301
MR	rs6762369	1.79999e-06	0.00290647	709.799
MR	rs67807996	0.016	0.000741636	180.725
MR	rs6882345	3.80014e-26	0.0140972	3481.82
MR	rs6934962	1.5e-08	0.00408379	998.496
MR	rs6938647	4.19952e-22	0.0118035	2908.54
MR	rs7048290	0.0379997	0.000549091	133.779
MR	rs705379	0.0219999	0.000674895	164.451
MR	rs7139079	1.20005e-12	0.00641707	1572.67
MR	rs7144265	4e-06	0.00270869	661.367
MR	rs72789541	0.0690001	0.000421716	102.733
MR	rs73013176	1.6e-06	0.00294055	718.147
MR	rs73109460	0.0389996	0.000546916	133.249
MR	rs73130305	2.30001e-06	0.00284993	695.954
MR	rs740516	2.90001e-08	0.00391936	958.134
MR	rs7449867	0.0189998	0.000698787	170.276
MR	rs74747585	2.39999e-08	0.00396541	969.437
MR	rs76116020	7.59994e-09	0.00424642	1038.43
MR	rs7621223	0.2	0.00021215	51.6703
MR	rs7750288	1.79999e-08	0.00403437	986.366
MR	rs77548999	0.13	0.000291956	71.1133
MR	rs77890618	1.7e-06	0.00292379	714.042
MR	rs77960347	5.00035e-54	0.029704	7454.46
MR	rs78689694	0.00479999	0.00101679	247.845
MR	rs79013608	0.0309999	0.000592441	144.347
MR	rs7924036	0.08	0.000391076	95.2657
MR	rs79429216	2.90001e-17	0.00904421	2222.4
MR	rs7974833	0.0129999	0.000782706	190.741
MR	rs8211	0.000580003	0.00150946	368.114
MR	rs836145	0.12	0.000317249	77.2759
MR	rs870526	1.9002e-15	0.00800686	1965.44
MR	rs884977	0.015	0.000756353	184.314
MR	rs9273453	3.50026e-11	0.00557386	1364.86
MR	rs9295128	3.59998e-35	0.0191944	4765.38
MR	rs9304381	7.70016e-41	0.0223778	5573.81
MR	rs9343614	5.69994e-07	0.00318513	778.071
MR	rs9564985	2.69998e-06	0.00280569	685.12
MR	rs9616847	1.5e-08	0.0040731	995.873
MR	rs964184	7.19449e-121	0.0652914	17009.3

## Sheet: omegas-EH
	SNP	pval.exposure	R2	F
MR	rs1002687	6.91003e-06	0.00261051	637.335
MR	rs10096633	1.07999e-08	0.00421583	1030.92
MR	rs10502724	4.60002e-06	0.00271068	661.856
MR	rs1081105	0.012392	0.000808204	196.96
MR	rs11024743	0.398408	9.21808e-05	22.4485
MR	rs11078388	0.430431	8.03615e-05	19.5699
MR	rs111336874	0.015708	0.00075404	183.75
MR	rs111936866	0.288775	0.000145444	35.4214
MR	rs1124175	0.0322478	0.000592512	144.365
MR	rs11242109	0.337765	0.000118766	28.9234
MR	rs112838464	0.0758927	0.000407155	99.1843
MR	rs112875651	6.18999e-06	0.00263753	643.948
MR	rs113248417	0.0124529	0.000807081	196.686
MR	rs115478735	0.387824	9.64016e-05	23.4764
MR	rs11563251	0.268978	0.000157928	38.4622
MR	rs11571696	0.11943	0.000313354	76.327
MR	rs117143374	0.224197	0.000190936	46.5026
MR	rs11789603	0.0526975	0.000485056	118.17
MR	rs11854242	0.0322597	0.000592439	144.347
MR	rs1247030	0.0217861	0.000680101	165.72
MR	rs1260326	1.94984e-19	0.0104139	2562.52
MR	rs12699376	1.66001e-06	0.00296338	723.739
MR	rs13108218	0.001275	0.00134112	327.007
MR	rs139974673	0.022773	0.000670147	163.293
MR	rs141469619	0.0526987	0.000485052	118.169
MR	rs142158911	2.81002e-06	0.00283261	691.712
MR	rs148140473	0.471418	6.70488e-05	16.3277
MR	rs16895699	0.225713	0.000189685	46.1979
MR	rs1860357	2.22998e-06	0.00288908	705.541
MR	rs1883711	0.0634395	0.000445191	108.454
MR	rs1973649	4.94003e-06	0.00269308	657.548
MR	rs200001	1.63001e-06	0.00296782	724.828
MR	rs2066714	0.473757	6.63444e-05	16.1562
MR	rs2126259	0.421173	8.36441e-05	20.3694
MR	rs2190169	1.73002e-06	0.00295204	720.962
MR	rs2229738	0.408131	8.84477e-05	21.5393
MR	rs261290	1.13e-10	0.0053557	1311.16
MR	rs2721961	0.492889	6.07913e-05	14.8038
MR	rs28432783	0.155221	0.000261078	63.5902
MR	rs34005841	0.17348	0.000239425	58.3148
MR	rs34101748	0.291009	0.000144103	35.0947
MR	rs34232196	0.000147999	0.00185922	453.572
MR	rs3741521	0.318931	0.000128399	31.2696
MR	rs3770586	0.266203	0.000159785	38.9146
MR	rs3786920	0.498594	5.91967e-05	14.4155
MR	rs3917143	0.439821	7.71437e-05	18.7863
MR	rs4000713	0.0256313	0.00064366	156.835
MR	rs4008004	0.0338462	0.000581867	141.77
MR	rs41272659	8e-07	0.00314331	767.822
MR	rs4299376	0.092323	0.000366178	89.1984
MR	rs4672880	0.0339391	0.000581233	141.615
MR	rs4704210	0.000194998	0.00179281	437.341
MR	rs4713841	0.0128449	0.000799987	194.956
MR	rs4766602	0.440441	7.6933e-05	18.7349
MR	rs496654	0.268578	0.000158177	38.5229
MR	rs5402	0.130969	0.000294773	71.7997
MR	rs55831773	0.278791	0.000151607	36.9225
MR	rs55891451	0.558641	4.42264e-05	10.7698
MR	rs56041755	0.0990923	0.000351514	85.6252
MR	rs56231337	0.141352	0.000279555	68.0919
MR	rs56322906	0.0482903	0.000503965	122.779
MR	rs5754102	0.150904	0.000266607	64.9371
MR	rs58542926	4.26e-09	0.00444705	1087.71
MR	rs600626	0.199781	0.000212462	51.7463
MR	rs602633	0.108933	0.00033209	80.8922
MR	rs62466318	0.000179999	0.00181231	442.105
MR	rs633695	1.44012e-12	0.00644925	1580.61
MR	rs6471717	0.0945714	0.000361175	87.9793
MR	rs6547409	0.004685	0.0010334	251.898
MR	rs6601924	0.511901	5.56113e-05	13.5423
MR	rs6602911	0.155094	0.000261237	63.6289
MR	rs6717316	0.372588	0.000102768	25.027
MR	rs672889	0.00847793	0.000895465	218.245
MR	rs6750775	0.251694	0.00016981	41.3563
MR	rs6882345	5.81996e-05	0.00208704	509.265
MR	rs6934962	0.0833643	0.000387416	94.3738
MR	rs6938647	0.0907841	0.000369641	90.0422
MR	rs7048290	0.224209	0.000190913	46.497
MR	rs7139079	0.3797	9.97496e-05	24.2918
MR	rs72789541	0.163207	0.000251247	61.1949
MR	rs73013176	0.0366362	0.000564377	137.506
MR	rs73109460	0.45806	7.11849e-05	17.335
MR	rs7449867	0.345879	0.000114853	27.9704
MR	rs74747585	0.328429	0.000123447	30.0635
MR	rs76116020	0.210792	0.000202383	49.291
MR	rs7750288	0.400107	9.15157e-05	22.2865
MR	rs77548999	6.72001e-07	0.00318665	778.443
MR	rs77960347	0.0404324	0.000542714	132.225
MR	rs79013608	0.408966	8.81339e-05	21.4629
MR	rs7924036	0.20291	0.000209524	51.0307
MR	rs79429216	0.308693	0.000133937	32.6187
MR	rs7974833	0.0188491	0.000712733	173.677
MR	rs8211	0.00667406	0.000950978	231.787
MR	rs836145	0.511327	5.57605e-05	13.5787
MR	rs870526	0.001337	0.00132963	324.201
MR	rs884977	0.145344	0.000274038	66.7476
MR	rs9295128	0.131529	0.000293916	71.5908
MR	rs9304381	0.264492	0.00016092	39.191
MR	rs9343614	0.520914	5.32777e-05	12.974
MR	rs9564985	0.173525	0.000239367	58.3008
MR	rs9616847	0.0929523	0.000364754	88.8516
MR	rs964184	2.93022e-17	0.00915742	2250.48
MR	rs1002687	2.50035e-105	0.0572427	14785.2
MR	rs10096633	3.50002e-06	0.00274494	670.243
MR	rs10502724	0.36	0.000105288	25.6409
MR	rs10733306	0.5	5.72831e-05	13.9495
MR	rs1081105	6.20012e-22	0.0117046	2883.87
MR	rs11024743	0.00109999	0.00135489	330.369
MR	rs11078388	0.02	0.000691219	168.431
MR	rs111278137	4e-08	0.00384018	938.703
MR	rs111336874	0.16	0.000256602	62.4997
MR	rs11239569	1.89998e-10	0.00516126	1263.31
MR	rs1124175	0.00021	0.00174738	426.24
MR	rs11242109	0.0700003	0.000420824	102.516
MR	rs112838464	0.17	0.000245073	59.6909
MR	rs112875651	4.40048e-52	0.0286312	7177.3
MR	rs113248417	0.0430002	0.000522294	127.247
MR	rs115478735	4.10015e-16	0.0083873	2059.61
MR	rs11563251	0.00015	0.00183638	447.988
MR	rs11570792	0.0109999	0.000827138	201.578
MR	rs11571696	0.00749998	0.000912939	222.507
MR	rs11681659	0.000239999	0.00172099	419.79
MR	rs116920984	0.53	5.04309e-05	12.2807
MR	rs117143374	0.00769999	0.000905898	220.79
MR	rs11789603	8.80035e-14	0.00705962	1731.27
MR	rs11854242	1.80011e-17	0.00916086	2251.33
MR	rs1247030	3.69999e-06	0.00272933	666.421
MR	rs12472790	4.09996e-07	0.00326577	797.833
MR	rs12599342	0.19	0.000217772	53.0398
MR	rs1260326	1.20005e-55	0.0305922	7684.39
MR	rs12699376	0.46	6.93187e-05	16.8805
MR	rs13108218	3.80014e-17	0.00897633	2205.57
MR	rs13278097	1.7e-06	0.00292396	714.084
MR	rs13424225	0.000350002	0.0016342	398.587
MR	rs139974673	0.0015	0.0012915	314.892
MR	rs141469619	1e-07	0.00361107	882.497
MR	rs142158911	6.79986e-50	0.0274199	6865.1
MR	rs148140473	1.40001e-06	0.00297094	725.591
MR	rs16895699	0.0759994	0.000401126	97.7151
MR	rs16940904	0.36	0.000106219	25.8675
MR	rs174528	0.000430002	0.00158407	386.341
MR	rs1800961	2e-10	0.00514468	1259.23
MR	rs1883711	2.09991e-14	0.00741718	1819.61
MR	rs189050336	0.22	0.000194218	47.3022
MR	rs1895233	4.39997e-06	0.00268498	655.565
MR	rs1973649	0.0690001	0.000422213	102.854
MR	rs2066714	4.70002e-06	0.00267313	652.664
MR	rs2126259	2.90001e-35	0.0192468	4778.64
MR	rs2229738	0.19	0.000215465	52.4779
MR	rs2378390	1e-08	0.00416951	1019.54
MR	rs261290	2.69774e-114	0.0619085	16069.8
MR	rs2615284	0.00389996	0.00106306	259.136
MR	rs2721961	9.69996e-10	0.0047567	1163.81
MR	rs2739332	0.0230001	0.000660722	160.995
MR	rs2740488	2.09991e-27	0.0148152	3661.81
MR	rs2807967	0.0769999	0.000398239	97.0114
MR	rs28432783	1.89998e-06	0.00289488	706.962
MR	rs34101748	8e-07	0.00310318	757.99
MR	rs34232196	3.69999e-12	0.00613027	1501.95
MR	rs34324306	1.09999e-06	0.00301803	737.126
MR	rs35472563	2e-06	0.00288278	703.998
MR	rs3741521	1.5e-06	0.00294432	719.071
MR	rs3764261	1.9002e-46	0.0255077	6373.8
MR	rs3770586	1.40001e-08	0.0040997	1002.4
MR	rs377963	0.0259998	0.000630406	153.603
MR	rs3786920	0.3	0.000134555	32.7692
MR	rs3817335	3.10027e-11	0.00560345	1372.15
MR	rs3917143	0.015	0.000755086	184.006
MR	rs4000713	0.47	6.54065e-05	15.9278
MR	rs4008004	6.70039e-12	0.00598452	1466.03
MR	rs4299376	1.29987e-16	0.0086641	2128.18
MR	rs4672880	1.40001e-06	0.00296374	723.827
MR	rs4683708	7.29995e-07	0.00312683	763.783
MR	rs4704210	9.70063e-29	0.0155675	3850.69
MR	rs4713841	2.80001e-07	0.00336436	822.001
MR	rs4766578	5.90065e-12	0.00601912	1474.55
MR	rs4766602	1.09999e-06	0.00303618	741.573
MR	rs4782568	5.80003e-05	0.00206264	503.299
MR	rs4833034	0.00017	0.00180408	440.095
MR	rs4917590	8e-06	0.00254275	620.747
MR	rs496654	5.79963e-14	0.00716159	1756.45
MR	rs528683975	2.39999e-06	0.00283719	692.832
MR	rs534417	1.09999e-10	0.00528769	1294.42
MR	rs5402	0.000269998	0.00169032	412.295
MR	rs55831773	3.69999e-05	0.00216892	529.289
MR	rs55891451	0.18	0.000227755	55.4719
MR	rs56041755	7.19996e-08	0.00369317	902.635
MR	rs56231337	0.0219999	0.000674005	164.233
MR	rs56322906	1.29987e-20	0.0109517	2696.3
MR	rs5754102	5.60003e-10	0.00488992	1196.57
MR	rs58542926	1.10002e-62	0.0344701	8693.27
MR	rs600626	1.59993e-11	0.00577365	1414.07
MR	rs6018497	3.50002e-06	0.00273973	668.967
MR	rs602633	5.79963e-32	0.0173899	4309.45
MR	rs62200499	0.08	0.00039062	95.1548
MR	rs62466318	4.30031e-23	0.0123662	3048.92
MR	rs626346	0.23	0.00018578	45.2465
MR	rs633695	1.20005e-60	0.0333514	8401.39
MR	rs6471717	4.40048e-12	0.0060898	1491.98
MR	rs6547409	2.09991e-18	0.00969024	2382.7
MR	rs6601924	2.90001e-08	0.00391699	957.553
MR	rs6602911	3.89996e-10	0.00498042	1218.82
MR	rs6717316	0.34	0.000116013	28.2529
MR	rs672889	4.49987e-39	0.0213874	5321.74
MR	rs6750775	5.39995e-06	0.00263897	644.301
MR	rs6762369	1.79999e-06	0.00290647	709.799
MR	rs67807996	0.016	0.000741636	180.725
MR	rs6882345	3.80014e-26	0.0140972	3481.82
MR	rs6934962	1.5e-08	0.00408379	998.496
MR	rs6938647	4.19952e-22	0.0118035	2908.54
MR	rs7048290	0.0379997	0.000549091	133.779
MR	rs705379	0.0219999	0.000674895	164.451
MR	rs7139079	1.20005e-12	0.00641707	1572.67
MR	rs7144265	4e-06	0.00270869	661.367
MR	rs72789541	0.0690001	0.000421716	102.733
MR	rs73013176	1.6e-06	0.00294055	718.147
MR	rs73109460	0.0389996	0.000546916	133.249
MR	rs73130305	2.30001e-06	0.00284993	695.954
MR	rs740516	2.90001e-08	0.00391936	958.134
MR	rs7449867	0.0189998	0.000698787	170.276
MR	rs74747585	2.39999e-08	0.00396541	969.437
MR	rs76116020	7.59994e-09	0.00424642	1038.43
MR	rs7621223	0.2	0.00021215	51.6703
MR	rs7750288	1.79999e-08	0.00403437	986.366
MR	rs77548999	0.13	0.000291956	71.1133
MR	rs77890618	1.7e-06	0.00292379	714.042
MR	rs77960347	5.00035e-54	0.029704	7454.46
MR	rs78689694	0.00479999	0.00101679	247.845
MR	rs79013608	0.0309999	0.000592441	144.347
MR	rs7924036	0.08	0.000391076	95.2657
MR	rs79429216	2.90001e-17	0.00904421	2222.4
MR	rs7974833	0.0129999	0.000782706	190.741
MR	rs8211	0.000580003	0.00150946	368.114
MR	rs836145	0.12	0.000317249	77.2759
MR	rs870526	1.9002e-15	0.00800686	1965.44
MR	rs884977	0.015	0.000756353	184.314
MR	rs9273453	3.50026e-11	0.00557386	1364.86
MR	rs9295128	3.59998e-35	0.0191944	4765.38
MR	rs9304381	7.70016e-41	0.0223778	5573.81
MR	rs9343614	5.69994e-07	0.00318513	778.071
MR	rs9564985	2.69998e-06	0.00280569	685.12
MR	rs9616847	1.5e-08	0.0040731	995.873
MR	rs964184	7.19449e-121	0.0652914	17009.3
MR	rs1002687	3.90032e-66	0.0363421	9183.18
MR	rs10096633	2.99985e-12	0.00618525	1515.51
MR	rs10502724	0.54	4.72111e-05	11.4966
MR	rs10733306	9.09997e-07	0.00307335	750.679
MR	rs1081105	4e-08	0.00384131	938.982
MR	rs11024743	1.29999e-06	0.00298288	728.516
MR	rs11078388	6.69993e-08	0.00371142	907.111
MR	rs111278137	0.13	0.000293021	71.3726
MR	rs111336874	3.89996e-06	0.00271944	663.999
MR	rs111936866	5.80003e-07	0.00318187	777.272
MR	rs11239569	0.00769999	0.000907421	221.161
MR	rs1124175	7.79992e-07	0.00310981	759.615
MR	rs11242109	3.2e-09	0.0044586	1090.55
MR	rs112838464	2.19999e-06	0.00285106	696.23
MR	rs112875651	1.9002e-100	0.0546869	14086.8
MR	rs113248417	2.29985e-16	0.0085306	2095.11
MR	rs115478735	0.2	0.000210914	51.3692
MR	rs11563251	7.29995e-08	0.00369056	901.996
MR	rs11570792	2.1e-06	0.00287046	700.981
MR	rs11571696	1.29999e-06	0.00298628	729.35
MR	rs11681659	1.5e-09	0.0046558	1139.01
MR	rs116920984	1.7e-06	0.00291807	712.64
MR	rs117143374	1.29999e-09	0.00468364	1145.85
MR	rs11789603	1.09999e-05	0.0024544	599.127
MR	rs11854242	1.99986e-18	0.00970663	2386.77
MR	rs1247030	0.051	0.000485169	118.198
MR	rs12472790	0.00539995	0.000990114	241.336
MR	rs12599342	5.99998e-07	0.00317351	775.221
MR	rs1260326	7.70016e-94	0.0512104	13143
MR	rs13108218	3.09999e-06	0.002771	676.625
MR	rs13278097	0.19	0.000215453	52.475
MR	rs13424225	1e-06	0.00304746	744.336
MR	rs139974673	1.9002e-21	0.0114261	2814.47
MR	rs141469619	1.79999e-08	0.00403451	986.398
MR	rs142158911	9.70063e-14	0.00703336	1724.78
MR	rs148140473	0.000439997	0.0015759	384.343
MR	rs16895699	3.89996e-06	0.00271974	664.075
MR	rs16940904	3.59998e-13	0.00670657	1644.1
MR	rs174528	1e-200	0.425368	180252
MR	rs1800961	0.0016	0.00126569	308.592
MR	rs1883711	7.69999e-07	0.00311304	760.404
MR	rs189050336	2.59998e-07	0.00337545	824.719
MR	rs1895233	0.13	0.000294919	71.8351
MR	rs2066714	0.00860003	0.000881564	214.854
MR	rs2126259	4.60045e-15	0.00778884	1911.5
MR	rs2190169	0.41	8.70992e-05	21.2109
MR	rs2229738	7.00003e-54	0.0296244	7433.89
MR	rs2378390	0.00350002	0.00109158	266.095
MR	rs261290	1.39959e-161	0.0857383	22835.5
MR	rs2615284	1.09999e-07	0.00358514	876.137
MR	rs2721961	2.69998e-06	0.00280856	685.822
MR	rs2739332	8.99995e-07	0.00307409	750.863
MR	rs2740488	1.2e-07	0.00356927	872.246
MR	rs2807967	8.19993e-07	0.00309887	756.932
MR	rs28432783	0.00140001	0.00130948	319.282
MR	rs3105065	2.99999e-06	0.00277812	678.367
MR	rs34005841	5.99998e-07	0.0031743	775.417
MR	rs34101748	0.032	0.000584389	142.384
MR	rs34232196	0.00359998	0.00108001	263.271
MR	rs34324306	0.01	0.000845838	206.139
MR	rs35472563	0.13	0.000298841	72.7907
MR	rs3741521	0.00420001	0.00104649	255.092
MR	rs3764261	0.00280001	0.0011395	277.789
MR	rs3770586	0.00012	0.00188631	460.193
MR	rs377963	1.09999e-06	0.00301597	736.623
MR	rs3786920	3.69999e-06	0.00272973	666.52
MR	rs3817335	0.27	0.000152622	37.1697
MR	rs3917143	1.40001e-06	0.00296644	724.489
MR	rs4000713	8.00018e-11	0.00537156	1315.06
MR	rs4008004	0.00449997	0.00102827	250.646
MR	rs41272659	0.021	0.000684253	166.732
MR	rs4299376	0.2	0.000208446	50.768
MR	rs4672880	0.00269998	0.00115135	280.681
MR	rs4683708	0.11	0.000333774	81.3023
MR	rs4704210	0.0860003	0.000377392	91.9311
MR	rs4713841	5.69994e-05	0.00206807	504.626
MR	rs4766578	0.00460002	0.00102635	250.177
MR	rs4782568	2.59998e-06	0.00281187	686.632
MR	rs4833034	2.80001e-06	0.00279996	683.716
MR	rs4917590	1.5e-06	0.00294849	720.092
MR	rs496654	0.000369999	0.00161509	393.918
MR	rs528683975	0.0140001	0.000773367	188.464
MR	rs534417	0.0005	0.00154481	376.75
MR	rs5402	3.50002e-07	0.00330687	807.908
MR	rs55831773	4.09996e-06	0.00270166	659.646
MR	rs55891451	1.99986e-11	0.00571376	1399.32
MR	rs56041755	0.00140001	0.00130664	318.588
MR	rs56231337	1.2e-06	0.0029962	731.78
MR	rs56322906	3.69999e-10	0.0049967	1222.83
MR	rs5754102	0.0959997	0.000353432	86.0924
MR	rs58542926	3.3037e-116	0.0628927	16342.4
MR	rs600626	1.20005e-36	0.0200243	4975.62
MR	rs6018497	0.0759994	0.000403472	98.2866
MR	rs602633	1.69981e-13	0.00689695	1691.1
MR	rs62200499	4.49997e-07	0.00324211	792.034
MR	rs62466318	6.20012e-48	0.0263324	6585.47
MR	rs626346	2.39999e-06	0.00283138	691.409
MR	rs633695	3.80014e-84	0.0460589	11757
MR	rs6471717	0.00129999	0.00132383	322.784
MR	rs6547409	4.70002e-10	0.00493572	1207.83
MR	rs6601924	1.7e-10	0.00518607	1269.41
MR	rs6602911	1.79999e-08	0.00402872	984.978
MR	rs6693447	2e-08	0.00400713	979.677
MR	rs6717316	5.60003e-07	0.00319147	779.624
MR	rs672889	1.29987e-11	0.00583083	1428.16
MR	rs6750775	8.70001e-07	0.00308443	753.395
MR	rs6762369	0.00470002	0.00102114	248.905
MR	rs67807996	1.6e-07	0.00349495	854.02
MR	rs6882345	2.19989e-11	0.00568737	1392.82
MR	rs6934962	6.69993e-05	0.00202796	494.819
MR	rs6938647	6.4e-06	0.00259529	633.607
MR	rs7048290	4.49997e-06	0.00268175	654.773
MR	rs705379	1.89998e-06	0.00289202	706.261
MR	rs7139079	2.39999e-07	0.00340115	831.02
MR	rs7144265	0.004	0.00105972	258.32
MR	rs72789541	3.19963e-82	0.0450296	11481.9
MR	rs72924290	1.80011e-17	0.00916401	2252.11
MR	rs73013176	1.09999e-05	0.00246827	602.522
MR	rs73109460	7.49998e-08	0.00368518	900.675
MR	rs73130305	0.00700003	0.000927833	226.141
MR	rs740516	0.19	0.000222853	54.2777
MR	rs7449867	5.39995e-07	0.00319776	781.165
MR	rs74747585	0.016	0.000743563	181.195
MR	rs76116020	0.000129999	0.00187094	456.436
MR	rs7621223	3.59998e-06	0.00273459	667.71
MR	rs7750288	0.27	0.000155988	37.9896
MR	rs77548999	0.0109999	0.000833488	203.127
MR	rs77890618	0.0969996	0.000352037	85.7525
MR	rs77960347	9.8992e-20	0.0104516	2571.88
MR	rs78689694	2e-08	0.00400691	979.623
MR	rs79013608	4.09996e-07	0.00326521	797.696
MR	rs7924036	1.89998e-08	0.00401697	982.092
MR	rs79429216	7.59976e-12	0.00595312	1458.29
MR	rs7974833	3.29997e-07	0.00332354	811.995
MR	rs8211	2.39999e-07	0.00339758	830.145
MR	rs836145	1e-06	0.00304276	743.186
MR	rs870526	6.80002e-07	0.00314223	767.557
MR	rs884977	3.40001e-06	0.00275337	672.309
MR	rs9273453	2.30001e-08	0.00397645	972.148
MR	rs9295128	1.10002e-16	0.00871756	2141.43
MR	rs9304381	6.29941e-24	0.0128384	3166.85
MR	rs9343614	0.00350002	0.00109123	266.009
MR	rs9564985	0.0649995	0.000433576	105.623
MR	rs9616847	0.016	0.000743484	181.176
MR	rs964184	3.40017e-91	0.0498118	12765.2

## Sheet: omegas-LAS
	SNP	pval.exposure	R2	F
MR	rs1002687	6.91003e-06	0.00261051	637.335
MR	rs10096633	1.07999e-08	0.00421583	1030.92
MR	rs10502724	4.60002e-06	0.00271068	661.856
MR	rs1081105	0.012392	0.000808204	196.96
MR	rs11024743	0.398408	9.21808e-05	22.4485
MR	rs11078388	0.430431	8.03615e-05	19.5699
MR	rs111336874	0.015708	0.00075404	183.75
MR	rs111936866	0.288775	0.000145444	35.4214
MR	rs1124175	0.0322478	0.000592512	144.365
MR	rs11242109	0.337765	0.000118766	28.9234
MR	rs112838464	0.0758927	0.000407155	99.1843
MR	rs112875651	6.18999e-06	0.00263753	643.948
MR	rs113248417	0.0124529	0.000807081	196.686
MR	rs11563251	0.268978	0.000157928	38.4622
MR	rs11571696	0.11943	0.000313354	76.327
MR	rs117143374	0.224197	0.000190936	46.5026
MR	rs11789603	0.0526975	0.000485056	118.17
MR	rs11854242	0.0322597	0.000592439	144.347
MR	rs1247030	0.0217861	0.000680101	165.72
MR	rs1260326	1.94984e-19	0.0104139	2562.52
MR	rs12699376	1.66001e-06	0.00296338	723.739
MR	rs13108218	0.001275	0.00134112	327.007
MR	rs139974673	0.022773	0.000670147	163.293
MR	rs142158911	2.81002e-06	0.00283261	691.712
MR	rs148140473	0.471418	6.70488e-05	16.3277
MR	rs16895699	0.225713	0.000189685	46.1979
MR	rs1860357	2.22998e-06	0.00288908	705.541
MR	rs1883711	0.0634395	0.000445191	108.454
MR	rs1973649	4.94003e-06	0.00269308	657.548
MR	rs200001	1.63001e-06	0.00296782	724.828
MR	rs2066714	0.473757	6.63444e-05	16.1562
MR	rs2126259	0.421173	8.36441e-05	20.3694
MR	rs2190169	1.73002e-06	0.00295204	720.962
MR	rs2229738	0.408131	8.84477e-05	21.5393
MR	rs261290	1.13e-10	0.0053557	1311.16
MR	rs2721961	0.492889	6.07913e-05	14.8038
MR	rs28432783	0.155221	0.000261078	63.5902
MR	rs34005841	0.17348	0.000239425	58.3148
MR	rs34101748	0.291009	0.000144103	35.0947
MR	rs34232196	0.000147999	0.00185922	453.572
MR	rs3741521	0.318931	0.000128399	31.2696
MR	rs3770586	0.266203	0.000159785	38.9146
MR	rs3786920	0.498594	5.91967e-05	14.4155
MR	rs3917143	0.439821	7.71437e-05	18.7863
MR	rs4000713	0.0256313	0.00064366	156.835
MR	rs4008004	0.0338462	0.000581867	141.77
MR	rs41272659	8e-07	0.00314331	767.822
MR	rs4299376	0.092323	0.000366178	89.1984
MR	rs4672880	0.0339391	0.000581233	141.615
MR	rs4704210	0.000194998	0.00179281	437.341
MR	rs4713841	0.0128449	0.000799987	194.956
MR	rs4766602	0.440441	7.6933e-05	18.7349
MR	rs496654	0.268578	0.000158177	38.5229
MR	rs5402	0.130969	0.000294773	71.7997
MR	rs55831773	0.278791	0.000151607	36.9225
MR	rs55891451	0.558641	4.42264e-05	10.7698
MR	rs56041755	0.0990923	0.000351514	85.6252
MR	rs56231337	0.141352	0.000279555	68.0919
MR	rs56322906	0.0482903	0.000503965	122.779
MR	rs5754102	0.150904	0.000266607	64.9371
MR	rs58542926	4.26e-09	0.00444705	1087.71
MR	rs600626	0.199781	0.000212462	51.7463
MR	rs602633	0.108933	0.00033209	80.8922
MR	rs62466318	0.000179999	0.00181231	442.105
MR	rs633695	1.44012e-12	0.00644925	1580.61
MR	rs6471717	0.0945714	0.000361175	87.9793
MR	rs6547409	0.004685	0.0010334	251.898
MR	rs6601924	0.511901	5.56113e-05	13.5423
MR	rs6602911	0.155094	0.000261237	63.6289
MR	rs6717316	0.372588	0.000102768	25.027
MR	rs672889	0.00847793	0.000895465	218.245
MR	rs6750775	0.251694	0.00016981	41.3563
MR	rs6882345	5.81996e-05	0.00208704	509.265
MR	rs6934962	0.0833643	0.000387416	94.3738
MR	rs6938647	0.0907841	0.000369641	90.0422
MR	rs7048290	0.224209	0.000190913	46.497
MR	rs7139079	0.3797	9.97496e-05	24.2918
MR	rs72789541	0.163207	0.000251247	61.1949
MR	rs73109460	0.45806	7.11849e-05	17.335
MR	rs7449867	0.345879	0.000114853	27.9704
MR	rs74747585	0.328429	0.000123447	30.0635
MR	rs76116020	0.210792	0.000202383	49.291
MR	rs7750288	0.400107	9.15157e-05	22.2865
MR	rs77548999	6.72001e-07	0.00318665	778.443
MR	rs77960347	0.0404324	0.000542714	132.225
MR	rs7924036	0.20291	0.000209524	51.0307
MR	rs79429216	0.308693	0.000133937	32.6187
MR	rs7974833	0.0188491	0.000712733	173.677
MR	rs8211	0.00667406	0.000950978	231.787
MR	rs836145	0.511327	5.57605e-05	13.5787
MR	rs870526	0.001337	0.00132963	324.201
MR	rs884977	0.145344	0.000274038	66.7476
MR	rs9295128	0.131529	0.000293916	71.5908
MR	rs9304381	0.264492	0.00016092	39.191
MR	rs9343614	0.520914	5.32777e-05	12.974
MR	rs9564985	0.173525	0.000239367	58.3008
MR	rs9616847	0.0929523	0.000364754	88.8516
MR	rs964184	2.93022e-17	0.00915742	2250.48
MR	rs1002687	2.50035e-105	0.0572427	14785.2
MR	rs10096633	3.50002e-06	0.00274494	670.243
MR	rs10502724	0.36	0.000105288	25.6409
MR	rs10733306	0.5	5.72831e-05	13.9495
MR	rs1081105	6.20012e-22	0.0117046	2883.87
MR	rs11024743	0.00109999	0.00135489	330.369
MR	rs11078388	0.02	0.000691219	168.431
MR	rs111278137	4e-08	0.00384018	938.703
MR	rs111336874	0.16	0.000256602	62.4997
MR	rs11239569	1.89998e-10	0.00516126	1263.31
MR	rs1124175	0.00021	0.00174738	426.24
MR	rs11242109	0.0700003	0.000420824	102.516
MR	rs112838464	0.17	0.000245073	59.6909
MR	rs112875651	4.40048e-52	0.0286312	7177.3
MR	rs113248417	0.0430002	0.000522294	127.247
MR	rs11563251	0.00015	0.00183638	447.988
MR	rs11570792	0.0109999	0.000827138	201.578
MR	rs11571696	0.00749998	0.000912939	222.507
MR	rs11681659	0.000239999	0.00172099	419.79
MR	rs116920984	0.53	5.04309e-05	12.2807
MR	rs117143374	0.00769999	0.000905898	220.79
MR	rs11789603	8.80035e-14	0.00705962	1731.27
MR	rs11854242	1.80011e-17	0.00916086	2251.33
MR	rs1247030	3.69999e-06	0.00272933	666.421
MR	rs12472790	4.09996e-07	0.00326577	797.833
MR	rs12599342	0.19	0.000217772	53.0398
MR	rs1260326	1.20005e-55	0.0305922	7684.39
MR	rs12699376	0.46	6.93187e-05	16.8805
MR	rs13108218	3.80014e-17	0.00897633	2205.57
MR	rs13278097	1.7e-06	0.00292396	714.084
MR	rs13424225	0.000350002	0.0016342	398.587
MR	rs139974673	0.0015	0.0012915	314.892
MR	rs142158911	6.79986e-50	0.0274199	6865.1
MR	rs148140473	1.40001e-06	0.00297094	725.591
MR	rs16895699	0.0759994	0.000401126	97.7151
MR	rs16940904	0.36	0.000106219	25.8675
MR	rs174528	0.000430002	0.00158407	386.341
MR	rs1800961	2e-10	0.00514468	1259.23
MR	rs1883711	2.09991e-14	0.00741718	1819.61
MR	rs189050336	0.22	0.000194218	47.3022
MR	rs1895233	4.39997e-06	0.00268498	655.565
MR	rs1973649	0.0690001	0.000422213	102.854
MR	rs2066714	4.70002e-06	0.00267313	652.664
MR	rs2126259	2.90001e-35	0.0192468	4778.64
MR	rs2229738	0.19	0.000215465	52.4779
MR	rs2378390	1e-08	0.00416951	1019.54
MR	rs261290	2.69774e-114	0.0619085	16069.8
MR	rs2721961	9.69996e-10	0.0047567	1163.81
MR	rs2739332	0.0230001	0.000660722	160.995
MR	rs2740488	2.09991e-27	0.0148152	3661.81
MR	rs2807967	0.0769999	0.000398239	97.0114
MR	rs28432783	1.89998e-06	0.00289488	706.962
MR	rs34101748	8e-07	0.00310318	757.99
MR	rs34232196	3.69999e-12	0.00613027	1501.95
MR	rs35472563	2e-06	0.00288278	703.998
MR	rs3741521	1.5e-06	0.00294432	719.071
MR	rs3764261	1.9002e-46	0.0255077	6373.8
MR	rs3770586	1.40001e-08	0.0040997	1002.4
MR	rs377963	0.0259998	0.000630406	153.603
MR	rs3786920	0.3	0.000134555	32.7692
MR	rs3817335	3.10027e-11	0.00560345	1372.15
MR	rs3917143	0.015	0.000755086	184.006
MR	rs4000713	0.47	6.54065e-05	15.9278
MR	rs4008004	6.70039e-12	0.00598452	1466.03
MR	rs4299376	1.29987e-16	0.0086641	2128.18
MR	rs4672880	1.40001e-06	0.00296374	723.827
MR	rs4683708	7.29995e-07	0.00312683	763.783
MR	rs4704210	9.70063e-29	0.0155675	3850.69
MR	rs4713841	2.80001e-07	0.00336436	822.001
MR	rs4766578	5.90065e-12	0.00601912	1474.55
MR	rs4766602	1.09999e-06	0.00303618	741.573
MR	rs4782568	5.80003e-05	0.00206264	503.299
MR	rs4833034	0.00017	0.00180408	440.095
MR	rs4917590	8e-06	0.00254275	620.747
MR	rs496654	5.79963e-14	0.00716159	1756.45
MR	rs528683975	2.39999e-06	0.00283719	692.832
MR	rs534417	1.09999e-10	0.00528769	1294.42
MR	rs5402	0.000269998	0.00169032	412.295
MR	rs55831773	3.69999e-05	0.00216892	529.289
MR	rs55891451	0.18	0.000227755	55.4719
MR	rs56041755	7.19996e-08	0.00369317	902.635
MR	rs56231337	0.0219999	0.000674005	164.233
MR	rs56322906	1.29987e-20	0.0109517	2696.3
MR	rs5754102	5.60003e-10	0.00488992	1196.57
MR	rs58542926	1.10002e-62	0.0344701	8693.27
MR	rs600626	1.59993e-11	0.00577365	1414.07
MR	rs6018497	3.50002e-06	0.00273973	668.967
MR	rs602633	5.79963e-32	0.0173899	4309.45
MR	rs62200499	0.08	0.00039062	95.1548
MR	rs62466318	4.30031e-23	0.0123662	3048.92
MR	rs626346	0.23	0.00018578	45.2465
MR	rs633695	1.20005e-60	0.0333514	8401.39
MR	rs6471717	4.40048e-12	0.0060898	1491.98
MR	rs6547409	2.09991e-18	0.00969024	2382.7
MR	rs6601924	2.90001e-08	0.00391699	957.553
MR	rs6602911	3.89996e-10	0.00498042	1218.82
MR	rs6717316	0.34	0.000116013	28.2529
MR	rs672889	4.49987e-39	0.0213874	5321.74
MR	rs6750775	5.39995e-06	0.00263897	644.301
MR	rs6762369	1.79999e-06	0.00290647	709.799
MR	rs67807996	0.016	0.000741636	180.725
MR	rs6882345	3.80014e-26	0.0140972	3481.82
MR	rs6934962	1.5e-08	0.00408379	998.496
MR	rs6938647	4.19952e-22	0.0118035	2908.54
MR	rs7048290	0.0379997	0.000549091	133.779
MR	rs705379	0.0219999	0.000674895	164.451
MR	rs7139079	1.20005e-12	0.00641707	1572.67
MR	rs7144265	4e-06	0.00270869	661.367
MR	rs72789541	0.0690001	0.000421716	102.733
MR	rs73109460	0.0389996	0.000546916	133.249
MR	rs73130305	2.30001e-06	0.00284993	695.954
MR	rs740516	2.90001e-08	0.00391936	958.134
MR	rs7449867	0.0189998	0.000698787	170.276
MR	rs74747585	2.39999e-08	0.00396541	969.437
MR	rs76116020	7.59994e-09	0.00424642	1038.43
MR	rs7621223	0.2	0.00021215	51.6703
MR	rs7750288	1.79999e-08	0.00403437	986.366
MR	rs77548999	0.13	0.000291956	71.1133
MR	rs77890618	1.7e-06	0.00292379	714.042
MR	rs77960347	5.00035e-54	0.029704	7454.46
MR	rs78689694	0.00479999	0.00101679	247.845
MR	rs7924036	0.08	0.000391076	95.2657
MR	rs79429216	2.90001e-17	0.00904421	2222.4
MR	rs7974833	0.0129999	0.000782706	190.741
MR	rs8211	0.000580003	0.00150946	368.114
MR	rs836145	0.12	0.000317249	77.2759
MR	rs870526	1.9002e-15	0.00800686	1965.44
MR	rs884977	0.015	0.000756353	184.314
MR	rs9273453	3.50026e-11	0.00557386	1364.86
MR	rs9295128	3.59998e-35	0.0191944	4765.38
MR	rs9304381	7.70016e-41	0.0223778	5573.81
MR	rs9343614	5.69994e-07	0.00318513	778.071
MR	rs9564985	2.69998e-06	0.00280569	685.12
MR	rs9616847	1.5e-08	0.0040731	995.873
MR	rs964184	7.19449e-121	0.0652914	17009.3
MR	rs1002687	3.90032e-66	0.0363421	9183.18
MR	rs10096633	2.99985e-12	0.00618525	1515.51
MR	rs10502724	0.54	4.72111e-05	11.4966
MR	rs10733306	9.09997e-07	0.00307335	750.679
MR	rs1081105	4e-08	0.00384131	938.982
MR	rs11024743	1.29999e-06	0.00298288	728.516
MR	rs11078388	6.69993e-08	0.00371142	907.111
MR	rs111278137	0.13	0.000293021	71.3726
MR	rs111336874	3.89996e-06	0.00271944	663.999
MR	rs111936866	5.80003e-07	0.00318187	777.272
MR	rs11239569	0.00769999	0.000907421	221.161
MR	rs1124175	7.79992e-07	0.00310981	759.615
MR	rs11242109	3.2e-09	0.0044586	1090.55
MR	rs112838464	2.19999e-06	0.00285106	696.23
MR	rs112875651	1.9002e-100	0.0546869	14086.8
MR	rs113248417	2.29985e-16	0.0085306	2095.11
MR	rs11563251	7.29995e-08	0.00369056	901.996
MR	rs11570792	2.1e-06	0.00287046	700.981
MR	rs11571696	1.29999e-06	0.00298628	729.35
MR	rs11681659	1.5e-09	0.0046558	1139.01
MR	rs116920984	1.7e-06	0.00291807	712.64
MR	rs117143374	1.29999e-09	0.00468364	1145.85
MR	rs11789603	1.09999e-05	0.0024544	599.127
MR	rs11854242	1.99986e-18	0.00970663	2386.77
MR	rs1247030	0.051	0.000485169	118.198
MR	rs12472790	0.00539995	0.000990114	241.336
MR	rs12599342	5.99998e-07	0.00317351	775.221
MR	rs1260326	7.70016e-94	0.0512104	13143
MR	rs13108218	3.09999e-06	0.002771	676.625
MR	rs13278097	0.19	0.000215453	52.475
MR	rs13424225	1e-06	0.00304746	744.336
MR	rs139974673	1.9002e-21	0.0114261	2814.47
MR	rs142158911	9.70063e-14	0.00703336	1724.78
MR	rs148140473	0.000439997	0.0015759	384.343
MR	rs16895699	3.89996e-06	0.00271974	664.075
MR	rs16940904	3.59998e-13	0.00670657	1644.1
MR	rs174528	1e-200	0.425368	180252
MR	rs1800961	0.0016	0.00126569	308.592
MR	rs1883711	7.69999e-07	0.00311304	760.404
MR	rs189050336	2.59998e-07	0.00337545	824.719
MR	rs1895233	0.13	0.000294919	71.8351
MR	rs2066714	0.00860003	0.000881564	214.854
MR	rs2126259	4.60045e-15	0.00778884	1911.5
MR	rs2190169	0.41	8.70992e-05	21.2109
MR	rs2229738	7.00003e-54	0.0296244	7433.89
MR	rs2378390	0.00350002	0.00109158	266.095
MR	rs261290	1.39959e-161	0.0857383	22835.5
MR	rs2721961	2.69998e-06	0.00280856	685.822
MR	rs2739332	8.99995e-07	0.00307409	750.863
MR	rs2740488	1.2e-07	0.00356927	872.246
MR	rs2807967	8.19993e-07	0.00309887	756.932
MR	rs28432783	0.00140001	0.00130948	319.282
MR	rs3105065	2.99999e-06	0.00277812	678.367
MR	rs34005841	5.99998e-07	0.0031743	775.417
MR	rs34101748	0.032	0.000584389	142.384
MR	rs34232196	0.00359998	0.00108001	263.271
MR	rs35472563	0.13	0.000298841	72.7907
MR	rs3741521	0.00420001	0.00104649	255.092
MR	rs3764261	0.00280001	0.0011395	277.789
MR	rs3770586	0.00012	0.00188631	460.193
MR	rs377963	1.09999e-06	0.00301597	736.623
MR	rs3786920	3.69999e-06	0.00272973	666.52
MR	rs3817335	0.27	0.000152622	37.1697
MR	rs3917143	1.40001e-06	0.00296644	724.489
MR	rs4000713	8.00018e-11	0.00537156	1315.06
MR	rs4008004	0.00449997	0.00102827	250.646
MR	rs41272659	0.021	0.000684253	166.732
MR	rs4299376	0.2	0.000208446	50.768
MR	rs4672880	0.00269998	0.00115135	280.681
MR	rs4683708	0.11	0.000333774	81.3023
MR	rs4704210	0.0860003	0.000377392	91.9311
MR	rs4713841	5.69994e-05	0.00206807	504.626
MR	rs4766578	0.00460002	0.00102635	250.177
MR	rs4782568	2.59998e-06	0.00281187	686.632
MR	rs4833034	2.80001e-06	0.00279996	683.716
MR	rs4917590	1.5e-06	0.00294849	720.092
MR	rs496654	0.000369999	0.00161509	393.918
MR	rs528683975	0.0140001	0.000773367	188.464
MR	rs534417	0.0005	0.00154481	376.75
MR	rs5402	3.50002e-07	0.00330687	807.908
MR	rs55831773	4.09996e-06	0.00270166	659.646
MR	rs55891451	1.99986e-11	0.00571376	1399.32
MR	rs56041755	0.00140001	0.00130664	318.588
MR	rs56231337	1.2e-06	0.0029962	731.78
MR	rs56322906	3.69999e-10	0.0049967	1222.83
MR	rs5754102	0.0959997	0.000353432	86.0924
MR	rs58542926	3.3037e-116	0.0628927	16342.4
MR	rs600626	1.20005e-36	0.0200243	4975.62
MR	rs6018497	0.0759994	0.000403472	98.2866
MR	rs602633	1.69981e-13	0.00689695	1691.1
MR	rs62200499	4.49997e-07	0.00324211	792.034
MR	rs62466318	6.20012e-48	0.0263324	6585.47
MR	rs626346	2.39999e-06	0.00283138	691.409
MR	rs633695	3.80014e-84	0.0460589	11757
MR	rs6471717	0.00129999	0.00132383	322.784
MR	rs6547409	4.70002e-10	0.00493572	1207.83
MR	rs6601924	1.7e-10	0.00518607	1269.41
MR	rs6602911	1.79999e-08	0.00402872	984.978
MR	rs6693447	2e-08	0.00400713	979.677
MR	rs6717316	5.60003e-07	0.00319147	779.624
MR	rs672889	1.29987e-11	0.00583083	1428.16
MR	rs6750775	8.70001e-07	0.00308443	753.395
MR	rs6762369	0.00470002	0.00102114	248.905
MR	rs67807996	1.6e-07	0.00349495	854.02
MR	rs6882345	2.19989e-11	0.00568737	1392.82
MR	rs6934962	6.69993e-05	0.00202796	494.819
MR	rs6938647	6.4e-06	0.00259529	633.607
MR	rs7048290	4.49997e-06	0.00268175	654.773
MR	rs705379	1.89998e-06	0.00289202	706.261
MR	rs7139079	2.39999e-07	0.00340115	831.02
MR	rs7144265	0.004	0.00105972	258.32
MR	rs72789541	3.19963e-82	0.0450296	11481.9
MR	rs72924290	1.80011e-17	0.00916401	2252.11
MR	rs73109460	7.49998e-08	0.00368518	900.675
MR	rs73130305	0.00700003	0.000927833	226.141
MR	rs740516	0.19	0.000222853	54.2777
MR	rs7449867	5.39995e-07	0.00319776	781.165
MR	rs74747585	0.016	0.000743563	181.195
MR	rs76116020	0.000129999	0.00187094	456.436
MR	rs7621223	3.59998e-06	0.00273459	667.71
MR	rs7750288	0.27	0.000155988	37.9896
MR	rs77548999	0.0109999	0.000833488	203.127
MR	rs77890618	0.0969996	0.000352037	85.7525
MR	rs77960347	9.8992e-20	0.0104516	2571.88
MR	rs78689694	2e-08	0.00400691	979.623
MR	rs7924036	1.89998e-08	0.00401697	982.092
MR	rs79429216	7.59976e-12	0.00595312	1458.29
MR	rs7974833	3.29997e-07	0.00332354	811.995
MR	rs8211	2.39999e-07	0.00339758	830.145
MR	rs836145	1e-06	0.00304276	743.186
MR	rs870526	6.80002e-07	0.00314223	767.557
MR	rs884977	3.40001e-06	0.00275337	672.309
MR	rs9273453	2.30001e-08	0.00397645	972.148
MR	rs9295128	1.10002e-16	0.00871756	2141.43
MR	rs9304381	6.29941e-24	0.0128384	3166.85
MR	rs9343614	0.00350002	0.00109123	266.009
MR	rs9564985	0.0649995	0.000433576	105.623
MR	rs9616847	0.016	0.000743484	181.176
MR	rs964184	3.40017e-91	0.0498118	12765.2

## Sheet: omegas-SVS
	SNP	pval.exposure	R2	F
MR	rs1002687	6.91003e-06	0.00261051	637.335
MR	rs10096633	1.07999e-08	0.00421583	1030.92
MR	rs10502724	4.60002e-06	0.00271068	661.856
MR	rs11024743	0.398408	9.21808e-05	22.4485
MR	rs11078388	0.430431	8.03615e-05	19.5699
MR	rs111336874	0.015708	0.00075404	183.75
MR	rs111936866	0.288775	0.000145444	35.4214
MR	rs1124175	0.0322478	0.000592512	144.365
MR	rs11242109	0.337765	0.000118766	28.9234
MR	rs112838464	0.0758927	0.000407155	99.1843
MR	rs112875651	6.18999e-06	0.00263753	643.948
MR	rs11563251	0.268978	0.000157928	38.4622
MR	rs11571696	0.11943	0.000313354	76.327
MR	rs117143374	0.224197	0.000190936	46.5026
MR	rs11789603	0.0526975	0.000485056	118.17
MR	rs11854242	0.0322597	0.000592439	144.347
MR	rs1247030	0.0217861	0.000680101	165.72
MR	rs1260326	1.94984e-19	0.0104139	2562.52
MR	rs12699376	1.66001e-06	0.00296338	723.739
MR	rs13108218	0.001275	0.00134112	327.007
MR	rs142158911	2.81002e-06	0.00283261	691.712
MR	rs16895699	0.225713	0.000189685	46.1979
MR	rs1860357	2.22998e-06	0.00288908	705.541
MR	rs1973649	4.94003e-06	0.00269308	657.548
MR	rs200001	1.63001e-06	0.00296782	724.828
MR	rs2066714	0.473757	6.63444e-05	16.1562
MR	rs2126259	0.421173	8.36441e-05	20.3694
MR	rs2190169	1.73002e-06	0.00295204	720.962
MR	rs261290	1.13e-10	0.0053557	1311.16
MR	rs2721961	0.492889	6.07913e-05	14.8038
MR	rs28432783	0.155221	0.000261078	63.5902
MR	rs34005841	0.17348	0.000239425	58.3148
MR	rs34232196	0.000147999	0.00185922	453.572
MR	rs3741521	0.318931	0.000128399	31.2696
MR	rs3770586	0.266203	0.000159785	38.9146
MR	rs3786920	0.498594	5.91967e-05	14.4155
MR	rs4000713	0.0256313	0.00064366	156.835
MR	rs4008004	0.0338462	0.000581867	141.77
MR	rs4299376	0.092323	0.000366178	89.1984
MR	rs4672880	0.0339391	0.000581233	141.615
MR	rs4704210	0.000194998	0.00179281	437.341
MR	rs4713841	0.0128449	0.000799987	194.956
MR	rs4766602	0.440441	7.6933e-05	18.7349
MR	rs496654	0.268578	0.000158177	38.5229
MR	rs5402	0.130969	0.000294773	71.7997
MR	rs55831773	0.278791	0.000151607	36.9225
MR	rs55891451	0.558641	4.42264e-05	10.7698
MR	rs56041755	0.0990923	0.000351514	85.6252
MR	rs56231337	0.141352	0.000279555	68.0919
MR	rs56322906	0.0482903	0.000503965	122.779
MR	rs5754102	0.150904	0.000266607	64.9371
MR	rs58542926	4.26e-09	0.00444705	1087.71
MR	rs600626	0.199781	0.000212462	51.7463
MR	rs602633	0.108933	0.00033209	80.8922
MR	rs62466318	0.000179999	0.00181231	442.105
MR	rs633695	1.44012e-12	0.00644925	1580.61
MR	rs6471717	0.0945714	0.000361175	87.9793
MR	rs6601924	0.511901	5.56113e-05	13.5423
MR	rs6602911	0.155094	0.000261237	63.6289
MR	rs6717316	0.372588	0.000102768	25.027
MR	rs672889	0.00847793	0.000895465	218.245
MR	rs6750775	0.251694	0.00016981	41.3563
MR	rs6882345	5.81996e-05	0.00208704	509.265
MR	rs6934962	0.0833643	0.000387416	94.3738
MR	rs6938647	0.0907841	0.000369641	90.0422
MR	rs7048290	0.224209	0.000190913	46.497
MR	rs7139079	0.3797	9.97496e-05	24.2918
MR	rs72789541	0.163207	0.000251247	61.1949
MR	rs73109460	0.45806	7.11849e-05	17.335
MR	rs7449867	0.345879	0.000114853	27.9704
MR	rs7750288	0.400107	9.15157e-05	22.2865
MR	rs7924036	0.20291	0.000209524	51.0307
MR	rs7974833	0.0188491	0.000712733	173.677
MR	rs8211	0.00667406	0.000950978	231.787
MR	rs836145	0.511327	5.57605e-05	13.5787
MR	rs870526	0.001337	0.00132963	324.201
MR	rs884977	0.145344	0.000274038	66.7476
MR	rs9295128	0.131529	0.000293916	71.5908
MR	rs9304381	0.264492	0.00016092	39.191
MR	rs9343614	0.520914	5.32777e-05	12.974
MR	rs9564985	0.173525	0.000239367	58.3008
MR	rs9616847	0.0929523	0.000364754	88.8516
MR	rs964184	2.93022e-17	0.00915742	2250.48
MR	rs1002687	3.90032e-66	0.0363421	9183.18
MR	rs10096633	2.99985e-12	0.00618525	1515.51
MR	rs10502724	0.54	4.72111e-05	11.4966
MR	rs10733306	9.09997e-07	0.00307335	750.679
MR	rs11024743	1.29999e-06	0.00298288	728.516
MR	rs11078388	6.69993e-08	0.00371142	907.111
MR	rs111336874	3.89996e-06	0.00271944	663.999
MR	rs111936866	5.80003e-07	0.00318187	777.272
MR	rs11239569	0.00769999	0.000907421	221.161
MR	rs1124175	7.79992e-07	0.00310981	759.615
MR	rs11242109	3.2e-09	0.0044586	1090.55
MR	rs112838464	2.19999e-06	0.00285106	696.23
MR	rs112875651	1.9002e-100	0.0546869	14086.8
MR	rs11563251	7.29995e-08	0.00369056	901.996
MR	rs11570792	2.1e-06	0.00287046	700.981
MR	rs11571696	1.29999e-06	0.00298628	729.35
MR	rs11681659	1.5e-09	0.0046558	1139.01
MR	rs116920984	1.7e-06	0.00291807	712.64
MR	rs117143374	1.29999e-09	0.00468364	1145.85
MR	rs11789603	1.09999e-05	0.0024544	599.127
MR	rs11854242	1.99986e-18	0.00970663	2386.77
MR	rs1247030	0.051	0.000485169	118.198
MR	rs12472790	0.00539995	0.000990114	241.336
MR	rs12599342	5.99998e-07	0.00317351	775.221
MR	rs1260326	7.70016e-94	0.0512104	13143
MR	rs13108218	3.09999e-06	0.002771	676.625
MR	rs13278097	0.19	0.000215453	52.475
MR	rs13424225	1e-06	0.00304746	744.336
MR	rs142158911	9.70063e-14	0.00703336	1724.78
MR	rs16895699	3.89996e-06	0.00271974	664.075
MR	rs16940904	3.59998e-13	0.00670657	1644.1
MR	rs174528	1e-200	0.425368	180252
MR	rs1895233	0.13	0.000294919	71.8351
MR	rs2066714	0.00860003	0.000881564	214.854
MR	rs2126259	4.60045e-15	0.00778884	1911.5
MR	rs2190169	0.41	8.70992e-05	21.2109
MR	rs2378390	0.00350002	0.00109158	266.095
MR	rs261290	1.39959e-161	0.0857383	22835.5
MR	rs2615284	1.09999e-07	0.00358514	876.137
MR	rs2721961	2.69998e-06	0.00280856	685.822
MR	rs2739332	8.99995e-07	0.00307409	750.863
MR	rs2740488	1.2e-07	0.00356927	872.246
MR	rs2807967	8.19993e-07	0.00309887	756.932
MR	rs28432783	0.00140001	0.00130948	319.282
MR	rs3105065	2.99999e-06	0.00277812	678.367
MR	rs34005841	5.99998e-07	0.0031743	775.417
MR	rs34232196	0.00359998	0.00108001	263.271
MR	rs3741521	0.00420001	0.00104649	255.092
MR	rs3764261	0.00280001	0.0011395	277.789
MR	rs3770586	0.00012	0.00188631	460.193
MR	rs377963	1.09999e-06	0.00301597	736.623
MR	rs3786920	3.69999e-06	0.00272973	666.52
MR	rs3817335	0.27	0.000152622	37.1697
MR	rs4000713	8.00018e-11	0.00537156	1315.06
MR	rs4008004	0.00449997	0.00102827	250.646
MR	rs4299376	0.2	0.000208446	50.768
MR	rs4672880	0.00269998	0.00115135	280.681
MR	rs4683708	0.11	0.000333774	81.3023
MR	rs4704210	0.0860003	0.000377392	91.9311
MR	rs4713841	5.69994e-05	0.00206807	504.626
MR	rs4766578	0.00460002	0.00102635	250.177
MR	rs4782568	2.59998e-06	0.00281187	686.632
MR	rs4833034	2.80001e-06	0.00279996	683.716
MR	rs4917590	1.5e-06	0.00294849	720.092
MR	rs496654	0.000369999	0.00161509	393.918
MR	rs534417	0.0005	0.00154481	376.75
MR	rs5402	3.50002e-07	0.00330687	807.908
MR	rs55831773	4.09996e-06	0.00270166	659.646
MR	rs55891451	1.99986e-11	0.00571376	1399.32
MR	rs56041755	0.00140001	0.00130664	318.588
MR	rs56231337	1.2e-06	0.0029962	731.78
MR	rs56322906	3.69999e-10	0.0049967	1222.83
MR	rs5754102	0.0959997	0.000353432	86.0924
MR	rs58542926	3.3037e-116	0.0628927	16342.4
MR	rs600626	1.20005e-36	0.0200243	4975.62
MR	rs6018497	0.0759994	0.000403472	98.2866
MR	rs602633	1.69981e-13	0.00689695	1691.1
MR	rs62466318	6.20012e-48	0.0263324	6585.47
MR	rs626346	2.39999e-06	0.00283138	691.409
MR	rs633695	3.80014e-84	0.0460589	11757
MR	rs6471717	0.00129999	0.00132383	322.784
MR	rs6601924	1.7e-10	0.00518607	1269.41
MR	rs6602911	1.79999e-08	0.00402872	984.978
MR	rs6693447	2e-08	0.00400713	979.677
MR	rs6717316	5.60003e-07	0.00319147	779.624
MR	rs672889	1.29987e-11	0.00583083	1428.16
MR	rs6750775	8.70001e-07	0.00308443	753.395
MR	rs6762369	0.00470002	0.00102114	248.905
MR	rs67807996	1.6e-07	0.00349495	854.02
MR	rs6882345	2.19989e-11	0.00568737	1392.82
MR	rs6934962	6.69993e-05	0.00202796	494.819
MR	rs6938647	6.4e-06	0.00259529	633.607
MR	rs7048290	4.49997e-06	0.00268175	654.773
MR	rs7139079	2.39999e-07	0.00340115	831.02
MR	rs7144265	0.004	0.00105972	258.32
MR	rs72789541	3.19963e-82	0.0450296	11481.9
MR	rs73109460	7.49998e-08	0.00368518	900.675
MR	rs73130305	0.00700003	0.000927833	226.141
MR	rs740516	0.19	0.000222853	54.2777
MR	rs7449867	5.39995e-07	0.00319776	781.165
MR	rs7750288	0.27	0.000155988	37.9896
MR	rs77890618	0.0969996	0.000352037	85.7525
MR	rs78689694	2e-08	0.00400691	979.623
MR	rs7924036	1.89998e-08	0.00401697	982.092
MR	rs7974833	3.29997e-07	0.00332354	811.995
MR	rs8211	2.39999e-07	0.00339758	830.145
MR	rs836145	1e-06	0.00304276	743.186
MR	rs870526	6.80002e-07	0.00314223	767.557
MR	rs884977	3.40001e-06	0.00275337	672.309
MR	rs9295128	1.10002e-16	0.00871756	2141.43
MR	rs9304381	6.29941e-24	0.0128384	3166.85
MR	rs9343614	0.00350002	0.00109123	266.009
MR	rs9564985	0.0649995	0.000433576	105.623
MR	rs9616847	0.016	0.000743484	181.176
MR	rs964184	3.40017e-91	0.0498118	12765.2
MR	rs1002687	2.50035e-105	0.0572427	14785.2
MR	rs10096633	3.50002e-06	0.00274494	670.243
MR	rs10502724	0.36	0.000105288	25.6409
MR	rs10733306	0.5	5.72831e-05	13.9495
MR	rs11024743	0.00109999	0.00135489	330.369
MR	rs11078388	0.02	0.000691219	168.431
MR	rs111336874	0.16	0.000256602	62.4997
MR	rs11239569	1.89998e-10	0.00516126	1263.31
MR	rs1124175	0.00021	0.00174738	426.24
MR	rs11242109	0.0700003	0.000420824	102.516
MR	rs112838464	0.17	0.000245073	59.6909
MR	rs112875651	4.40048e-52	0.0286312	7177.3
MR	rs11563251	0.00015	0.00183638	447.988
MR	rs11570792	0.0109999	0.000827138	201.578
MR	rs11571696	0.00749998	0.000912939	222.507
MR	rs11681659	0.000239999	0.00172099	419.79
MR	rs116920984	0.53	5.04309e-05	12.2807
MR	rs117143374	0.00769999	0.000905898	220.79
MR	rs11789603	8.80035e-14	0.00705962	1731.27
MR	rs11854242	1.80011e-17	0.00916086	2251.33
MR	rs1247030	3.69999e-06	0.00272933	666.421
MR	rs12472790	4.09996e-07	0.00326577	797.833
MR	rs12599342	0.19	0.000217772	53.0398
MR	rs1260326	1.20005e-55	0.0305922	7684.39
MR	rs12699376	0.46	6.93187e-05	16.8805
MR	rs13108218	3.80014e-17	0.00897633	2205.57
MR	rs13278097	1.7e-06	0.00292396	714.084
MR	rs13424225	0.000350002	0.0016342	398.587
MR	rs142158911	6.79986e-50	0.0274199	6865.1
MR	rs16895699	0.0759994	0.000401126	97.7151
MR	rs16940904	0.36	0.000106219	25.8675
MR	rs174528	0.000430002	0.00158407	386.341
MR	rs1895233	4.39997e-06	0.00268498	655.565
MR	rs1973649	0.0690001	0.000422213	102.854
MR	rs2066714	4.70002e-06	0.00267313	652.664
MR	rs2126259	2.90001e-35	0.0192468	4778.64
MR	rs2378390	1e-08	0.00416951	1019.54
MR	rs261290	2.69774e-114	0.0619085	16069.8
MR	rs2615284	0.00389996	0.00106306	259.136
MR	rs2721961	9.69996e-10	0.0047567	1163.81
MR	rs2739332	0.0230001	0.000660722	160.995
MR	rs2740488	2.09991e-27	0.0148152	3661.81
MR	rs2807967	0.0769999	0.000398239	97.0114
MR	rs28432783	1.89998e-06	0.00289488	706.962
MR	rs34232196	3.69999e-12	0.00613027	1501.95
MR	rs3741521	1.5e-06	0.00294432	719.071
MR	rs3764261	1.9002e-46	0.0255077	6373.8
MR	rs3770586	1.40001e-08	0.0040997	1002.4
MR	rs377963	0.0259998	0.000630406	153.603
MR	rs3786920	0.3	0.000134555	32.7692
MR	rs3817335	3.10027e-11	0.00560345	1372.15
MR	rs4000713	0.47	6.54065e-05	15.9278
MR	rs4008004	6.70039e-12	0.00598452	1466.03
MR	rs4299376	1.29987e-16	0.0086641	2128.18
MR	rs4672880	1.40001e-06	0.00296374	723.827
MR	rs4683708	7.29995e-07	0.00312683	763.783
MR	rs4704210	9.70063e-29	0.0155675	3850.69
MR	rs4713841	2.80001e-07	0.00336436	822.001
MR	rs4766578	5.90065e-12	0.00601912	1474.55
MR	rs4766602	1.09999e-06	0.00303618	741.573
MR	rs4782568	5.80003e-05	0.00206264	503.299
MR	rs4833034	0.00017	0.00180408	440.095
MR	rs4917590	8e-06	0.00254275	620.747
MR	rs496654	5.79963e-14	0.00716159	1756.45
MR	rs534417	1.09999e-10	0.00528769	1294.42
MR	rs5402	0.000269998	0.00169032	412.295
MR	rs55831773	3.69999e-05	0.00216892	529.289
MR	rs55891451	0.18	0.000227755	55.4719
MR	rs56041755	7.19996e-08	0.00369317	902.635
MR	rs56231337	0.0219999	0.000674005	164.233
MR	rs56322906	1.29987e-20	0.0109517	2696.3
MR	rs5754102	5.60003e-10	0.00488992	1196.57
MR	rs58542926	1.10002e-62	0.0344701	8693.27
MR	rs600626	1.59993e-11	0.00577365	1414.07
MR	rs6018497	3.50002e-06	0.00273973	668.967
MR	rs602633	5.79963e-32	0.0173899	4309.45
MR	rs62466318	4.30031e-23	0.0123662	3048.92
MR	rs626346	0.23	0.00018578	45.2465
MR	rs633695	1.20005e-60	0.0333514	8401.39
MR	rs6471717	4.40048e-12	0.0060898	1491.98
MR	rs6601924	2.90001e-08	0.00391699	957.553
MR	rs6602911	3.89996e-10	0.00498042	1218.82
MR	rs6717316	0.34	0.000116013	28.2529
MR	rs672889	4.49987e-39	0.0213874	5321.74
MR	rs6750775	5.39995e-06	0.00263897	644.301
MR	rs6762369	1.79999e-06	0.00290647	709.799
MR	rs67807996	0.016	0.000741636	180.725
MR	rs6882345	3.80014e-26	0.0140972	3481.82
MR	rs6934962	1.5e-08	0.00408379	998.496
MR	rs6938647	4.19952e-22	0.0118035	2908.54
MR	rs7048290	0.0379997	0.000549091	133.779
MR	rs7139079	1.20005e-12	0.00641707	1572.67
MR	rs7144265	4e-06	0.00270869	661.367
MR	rs72789541	0.0690001	0.000421716	102.733
MR	rs73109460	0.0389996	0.000546916	133.249
MR	rs73130305	2.30001e-06	0.00284993	695.954
MR	rs740516	2.90001e-08	0.00391936	958.134
MR	rs7449867	0.0189998	0.000698787	170.276
MR	rs7750288	1.79999e-08	0.00403437	986.366
MR	rs77890618	1.7e-06	0.00292379	714.042
MR	rs78689694	0.00479999	0.00101679	247.845
MR	rs7924036	0.08	0.000391076	95.2657
MR	rs7974833	0.0129999	0.000782706	190.741
MR	rs8211	0.000580003	0.00150946	368.114
MR	rs836145	0.12	0.000317249	77.2759
MR	rs870526	1.9002e-15	0.00800686	1965.44
MR	rs884977	0.015	0.000756353	184.314
MR	rs9295128	3.59998e-35	0.0191944	4765.38
MR	rs9304381	7.70016e-41	0.0223778	5573.81
MR	rs9343614	5.69994e-07	0.00318513	778.071
MR	rs9564985	2.69998e-06	0.00280569	685.12
MR	rs9616847	1.5e-08	0.0040731	995.873
MR	rs964184	7.19449e-121	0.0652914	17009.3

## Sheet: omegas-CES
	SNP	pval.exposure	R2	F
MR	rs1002687	6.91003e-06	0.00261051	637.335
MR	rs10096633	1.07999e-08	0.00421583	1030.92
MR	rs10502724	4.60002e-06	0.00271068	661.856
MR	rs1081105	0.012392	0.000808204	196.96
MR	rs11024743	0.398408	9.21808e-05	22.4485
MR	rs11078388	0.430431	8.03615e-05	19.5699
MR	rs111336874	0.015708	0.00075404	183.75
MR	rs111936866	0.288775	0.000145444	35.4214
MR	rs1124175	0.0322478	0.000592512	144.365
MR	rs11242109	0.337765	0.000118766	28.9234
MR	rs112838464	0.0758927	0.000407155	99.1843
MR	rs112875651	6.18999e-06	0.00263753	643.948
MR	rs113248417	0.0124529	0.000807081	196.686
MR	rs11563251	0.268978	0.000157928	38.4622
MR	rs11571696	0.11943	0.000313354	76.327
MR	rs117143374	0.224197	0.000190936	46.5026
MR	rs11789603	0.0526975	0.000485056	118.17
MR	rs11854242	0.0322597	0.000592439	144.347
MR	rs1247030	0.0217861	0.000680101	165.72
MR	rs1260326	1.94984e-19	0.0104139	2562.52
MR	rs12699376	1.66001e-06	0.00296338	723.739
MR	rs13108218	0.001275	0.00134112	327.007
MR	rs139974673	0.022773	0.000670147	163.293
MR	rs142158911	2.81002e-06	0.00283261	691.712
MR	rs148140473	0.471418	6.70488e-05	16.3277
MR	rs16895699	0.225713	0.000189685	46.1979
MR	rs1860357	2.22998e-06	0.00288908	705.541
MR	rs1883711	0.0634395	0.000445191	108.454
MR	rs1973649	4.94003e-06	0.00269308	657.548
MR	rs200001	1.63001e-06	0.00296782	724.828
MR	rs2066714	0.473757	6.63444e-05	16.1562
MR	rs2126259	0.421173	8.36441e-05	20.3694
MR	rs2190169	1.73002e-06	0.00295204	720.962
MR	rs2229738	0.408131	8.84477e-05	21.5393
MR	rs261290	1.13e-10	0.0053557	1311.16
MR	rs2721961	0.492889	6.07913e-05	14.8038
MR	rs28432783	0.155221	0.000261078	63.5902
MR	rs34005841	0.17348	0.000239425	58.3148
MR	rs34101748	0.291009	0.000144103	35.0947
MR	rs34232196	0.000147999	0.00185922	453.572
MR	rs3741521	0.318931	0.000128399	31.2696
MR	rs3770586	0.266203	0.000159785	38.9146
MR	rs3786920	0.498594	5.91967e-05	14.4155
MR	rs3917143	0.439821	7.71437e-05	18.7863
MR	rs4000713	0.0256313	0.00064366	156.835
MR	rs4008004	0.0338462	0.000581867	141.77
MR	rs41272659	8e-07	0.00314331	767.822
MR	rs4299376	0.092323	0.000366178	89.1984
MR	rs4672880	0.0339391	0.000581233	141.615
MR	rs4704210	0.000194998	0.00179281	437.341
MR	rs4713841	0.0128449	0.000799987	194.956
MR	rs4766602	0.440441	7.6933e-05	18.7349
MR	rs496654	0.268578	0.000158177	38.5229
MR	rs5402	0.130969	0.000294773	71.7997
MR	rs55831773	0.278791	0.000151607	36.9225
MR	rs55891451	0.558641	4.42264e-05	10.7698
MR	rs56041755	0.0990923	0.000351514	85.6252
MR	rs56231337	0.141352	0.000279555	68.0919
MR	rs56322906	0.0482903	0.000503965	122.779
MR	rs5754102	0.150904	0.000266607	64.9371
MR	rs58542926	4.26e-09	0.00444705	1087.71
MR	rs600626	0.199781	0.000212462	51.7463
MR	rs602633	0.108933	0.00033209	80.8922
MR	rs62466318	0.000179999	0.00181231	442.105
MR	rs633695	1.44012e-12	0.00644925	1580.61
MR	rs6471717	0.0945714	0.000361175	87.9793
MR	rs6547409	0.004685	0.0010334	251.898
MR	rs6601924	0.511901	5.56113e-05	13.5423
MR	rs6602911	0.155094	0.000261237	63.6289
MR	rs6717316	0.372588	0.000102768	25.027
MR	rs672889	0.00847793	0.000895465	218.245
MR	rs6750775	0.251694	0.00016981	41.3563
MR	rs6882345	5.81996e-05	0.00208704	509.265
MR	rs6934962	0.0833643	0.000387416	94.3738
MR	rs6938647	0.0907841	0.000369641	90.0422
MR	rs7048290	0.224209	0.000190913	46.497
MR	rs7139079	0.3797	9.97496e-05	24.2918
MR	rs72789541	0.163207	0.000251247	61.1949
MR	rs73109460	0.45806	7.11849e-05	17.335
MR	rs7449867	0.345879	0.000114853	27.9704
MR	rs74747585	0.328429	0.000123447	30.0635
MR	rs76116020	0.210792	0.000202383	49.291
MR	rs7750288	0.400107	9.15157e-05	22.2865
MR	rs77548999	6.72001e-07	0.00318665	778.443
MR	rs77960347	0.0404324	0.000542714	132.225
MR	rs7924036	0.20291	0.000209524	51.0307
MR	rs79429216	0.308693	0.000133937	32.6187
MR	rs7974833	0.0188491	0.000712733	173.677
MR	rs8211	0.00667406	0.000950978	231.787
MR	rs836145	0.511327	5.57605e-05	13.5787
MR	rs870526	0.001337	0.00132963	324.201
MR	rs884977	0.145344	0.000274038	66.7476
MR	rs9295128	0.131529	0.000293916	71.5908
MR	rs9304381	0.264492	0.00016092	39.191
MR	rs9343614	0.520914	5.32777e-05	12.974
MR	rs9564985	0.173525	0.000239367	58.3008
MR	rs9616847	0.0929523	0.000364754	88.8516
MR	rs964184	2.93022e-17	0.00915742	2250.48
MR	rs1002687	2.50035e-105	0.0572427	14785.2
MR	rs10096633	3.50002e-06	0.00274494	670.243
MR	rs10502724	0.36	0.000105288	25.6409
MR	rs10733306	0.5	5.72831e-05	13.9495
MR	rs1081105	6.20012e-22	0.0117046	2883.87
MR	rs11024743	0.00109999	0.00135489	330.369
MR	rs11078388	0.02	0.000691219	168.431
MR	rs111278137	4e-08	0.00384018	938.703
MR	rs111336874	0.16	0.000256602	62.4997
MR	rs11239569	1.89998e-10	0.00516126	1263.31
MR	rs1124175	0.00021	0.00174738	426.24
MR	rs11242109	0.0700003	0.000420824	102.516
MR	rs112838464	0.17	0.000245073	59.6909
MR	rs112875651	4.40048e-52	0.0286312	7177.3
MR	rs113248417	0.0430002	0.000522294	127.247
MR	rs11563251	0.00015	0.00183638	447.988
MR	rs11570792	0.0109999	0.000827138	201.578
MR	rs11571696	0.00749998	0.000912939	222.507
MR	rs11681659	0.000239999	0.00172099	419.79
MR	rs116920984	0.53	5.04309e-05	12.2807
MR	rs117143374	0.00769999	0.000905898	220.79
MR	rs11789603	8.80035e-14	0.00705962	1731.27
MR	rs11854242	1.80011e-17	0.00916086	2251.33
MR	rs1247030	3.69999e-06	0.00272933	666.421
MR	rs12472790	4.09996e-07	0.00326577	797.833
MR	rs12599342	0.19	0.000217772	53.0398
MR	rs1260326	1.20005e-55	0.0305922	7684.39
MR	rs12699376	0.46	6.93187e-05	16.8805
MR	rs13108218	3.80014e-17	0.00897633	2205.57
MR	rs13278097	1.7e-06	0.00292396	714.084
MR	rs13424225	0.000350002	0.0016342	398.587
MR	rs139974673	0.0015	0.0012915	314.892
MR	rs142158911	6.79986e-50	0.0274199	6865.1
MR	rs148140473	1.40001e-06	0.00297094	725.591
MR	rs16895699	0.0759994	0.000401126	97.7151
MR	rs16940904	0.36	0.000106219	25.8675
MR	rs174528	0.000430002	0.00158407	386.341
MR	rs1800961	2e-10	0.00514468	1259.23
MR	rs1883711	2.09991e-14	0.00741718	1819.61
MR	rs189050336	0.22	0.000194218	47.3022
MR	rs1895233	4.39997e-06	0.00268498	655.565
MR	rs1973649	0.0690001	0.000422213	102.854
MR	rs2066714	4.70002e-06	0.00267313	652.664
MR	rs2126259	2.90001e-35	0.0192468	4778.64
MR	rs2229738	0.19	0.000215465	52.4779
MR	rs2378390	1e-08	0.00416951	1019.54
MR	rs261290	2.69774e-114	0.0619085	16069.8
MR	rs2721961	9.69996e-10	0.0047567	1163.81
MR	rs2739332	0.0230001	0.000660722	160.995
MR	rs2740488	2.09991e-27	0.0148152	3661.81
MR	rs2807967	0.0769999	0.000398239	97.0114
MR	rs28432783	1.89998e-06	0.00289488	706.962
MR	rs34101748	8e-07	0.00310318	757.99
MR	rs34232196	3.69999e-12	0.00613027	1501.95
MR	rs35472563	2e-06	0.00288278	703.998
MR	rs3741521	1.5e-06	0.00294432	719.071
MR	rs3764261	1.9002e-46	0.0255077	6373.8
MR	rs3770586	1.40001e-08	0.0040997	1002.4
MR	rs377963	0.0259998	0.000630406	153.603
MR	rs3786920	0.3	0.000134555	32.7692
MR	rs3817335	3.10027e-11	0.00560345	1372.15
MR	rs3917143	0.015	0.000755086	184.006
MR	rs4000713	0.47	6.54065e-05	15.9278
MR	rs4008004	6.70039e-12	0.00598452	1466.03
MR	rs4299376	1.29987e-16	0.0086641	2128.18
MR	rs4672880	1.40001e-06	0.00296374	723.827
MR	rs4683708	7.29995e-07	0.00312683	763.783
MR	rs4704210	9.70063e-29	0.0155675	3850.69
MR	rs4713841	2.80001e-07	0.00336436	822.001
MR	rs4766578	5.90065e-12	0.00601912	1474.55
MR	rs4766602	1.09999e-06	0.00303618	741.573
MR	rs4782568	5.80003e-05	0.00206264	503.299
MR	rs4833034	0.00017	0.00180408	440.095
MR	rs4917590	8e-06	0.00254275	620.747
MR	rs496654	5.79963e-14	0.00716159	1756.45
MR	rs528683975	2.39999e-06	0.00283719	692.832
MR	rs534417	1.09999e-10	0.00528769	1294.42
MR	rs5402	0.000269998	0.00169032	412.295
MR	rs55831773	3.69999e-05	0.00216892	529.289
MR	rs55891451	0.18	0.000227755	55.4719
MR	rs56041755	7.19996e-08	0.00369317	902.635
MR	rs56231337	0.0219999	0.000674005	164.233
MR	rs56322906	1.29987e-20	0.0109517	2696.3
MR	rs5754102	5.60003e-10	0.00488992	1196.57
MR	rs58542926	1.10002e-62	0.0344701	8693.27
MR	rs600626	1.59993e-11	0.00577365	1414.07
MR	rs6018497	3.50002e-06	0.00273973	668.967
MR	rs602633	5.79963e-32	0.0173899	4309.45
MR	rs62200499	0.08	0.00039062	95.1548
MR	rs62466318	4.30031e-23	0.0123662	3048.92
MR	rs626346	0.23	0.00018578	45.2465
MR	rs633695	1.20005e-60	0.0333514	8401.39
MR	rs6471717	4.40048e-12	0.0060898	1491.98
MR	rs6547409	2.09991e-18	0.00969024	2382.7
MR	rs6601924	2.90001e-08	0.00391699	957.553
MR	rs6602911	3.89996e-10	0.00498042	1218.82
MR	rs6717316	0.34	0.000116013	28.2529
MR	rs672889	4.49987e-39	0.0213874	5321.74
MR	rs6750775	5.39995e-06	0.00263897	644.301
MR	rs6762369	1.79999e-06	0.00290647	709.799
MR	rs67807996	0.016	0.000741636	180.725
MR	rs6882345	3.80014e-26	0.0140972	3481.82
MR	rs6934962	1.5e-08	0.00408379	998.496
MR	rs6938647	4.19952e-22	0.0118035	2908.54
MR	rs7048290	0.0379997	0.000549091	133.779
MR	rs705379	0.0219999	0.000674895	164.451
MR	rs7139079	1.20005e-12	0.00641707	1572.67
MR	rs7144265	4e-06	0.00270869	661.367
MR	rs72789541	0.0690001	0.000421716	102.733
MR	rs73109460	0.0389996	0.000546916	133.249
MR	rs73130305	2.30001e-06	0.00284993	695.954
MR	rs740516	2.90001e-08	0.00391936	958.134
MR	rs7449867	0.0189998	0.000698787	170.276
MR	rs74747585	2.39999e-08	0.00396541	969.437
MR	rs76116020	7.59994e-09	0.00424642	1038.43
MR	rs7621223	0.2	0.00021215	51.6703
MR	rs7750288	1.79999e-08	0.00403437	986.366
MR	rs77548999	0.13	0.000291956	71.1133
MR	rs77890618	1.7e-06	0.00292379	714.042
MR	rs77960347	5.00035e-54	0.029704	7454.46
MR	rs78689694	0.00479999	0.00101679	247.845
MR	rs7924036	0.08	0.000391076	95.2657
MR	rs79429216	2.90001e-17	0.00904421	2222.4
MR	rs7974833	0.0129999	0.000782706	190.741
MR	rs8211	0.000580003	0.00150946	368.114
MR	rs836145	0.12	0.000317249	77.2759
MR	rs870526	1.9002e-15	0.00800686	1965.44
MR	rs884977	0.015	0.000756353	184.314
MR	rs9273453	3.50026e-11	0.00557386	1364.86
MR	rs9295128	3.59998e-35	0.0191944	4765.38
MR	rs9304381	7.70016e-41	0.0223778	5573.81
MR	rs9343614	5.69994e-07	0.00318513	778.071
MR	rs9564985	2.69998e-06	0.00280569	685.12
MR	rs9616847	1.5e-08	0.0040731	995.873
MR	rs964184	7.19449e-121	0.0652914	17009.3
MR	rs1002687	3.90032e-66	0.0363421	9183.18
MR	rs10096633	2.99985e-12	0.00618525	1515.51
MR	rs10502724	0.54	4.72111e-05	11.4966
MR	rs10733306	9.09997e-07	0.00307335	750.679
MR	rs1081105	4e-08	0.00384131	938.982
MR	rs11024743	1.29999e-06	0.00298288	728.516
MR	rs11078388	6.69993e-08	0.00371142	907.111
MR	rs111278137	0.13	0.000293021	71.3726
MR	rs111336874	3.89996e-06	0.00271944	663.999
MR	rs111936866	5.80003e-07	0.00318187	777.272
MR	rs11239569	0.00769999	0.000907421	221.161
MR	rs1124175	7.79992e-07	0.00310981	759.615
MR	rs11242109	3.2e-09	0.0044586	1090.55
MR	rs112838464	2.19999e-06	0.00285106	696.23
MR	rs112875651	1.9002e-100	0.0546869	14086.8
MR	rs113248417	2.29985e-16	0.0085306	2095.11
MR	rs11563251	7.29995e-08	0.00369056	901.996
MR	rs11570792	2.1e-06	0.00287046	700.981
MR	rs11571696	1.29999e-06	0.00298628	729.35
MR	rs11681659	1.5e-09	0.0046558	1139.01
MR	rs116920984	1.7e-06	0.00291807	712.64
MR	rs117143374	1.29999e-09	0.00468364	1145.85
MR	rs11789603	1.09999e-05	0.0024544	599.127
MR	rs11854242	1.99986e-18	0.00970663	2386.77
MR	rs1247030	0.051	0.000485169	118.198
MR	rs12472790	0.00539995	0.000990114	241.336
MR	rs12599342	5.99998e-07	0.00317351	775.221
MR	rs1260326	7.70016e-94	0.0512104	13143
MR	rs13108218	3.09999e-06	0.002771	676.625
MR	rs13278097	0.19	0.000215453	52.475
MR	rs13424225	1e-06	0.00304746	744.336
MR	rs139974673	1.9002e-21	0.0114261	2814.47
MR	rs142158911	9.70063e-14	0.00703336	1724.78
MR	rs148140473	0.000439997	0.0015759	384.343
MR	rs16895699	3.89996e-06	0.00271974	664.075
MR	rs16940904	3.59998e-13	0.00670657	1644.1
MR	rs174528	1e-200	0.425368	180252
MR	rs1800961	0.0016	0.00126569	308.592
MR	rs1883711	7.69999e-07	0.00311304	760.404
MR	rs189050336	2.59998e-07	0.00337545	824.719
MR	rs1895233	0.13	0.000294919	71.8351
MR	rs2066714	0.00860003	0.000881564	214.854
MR	rs2126259	4.60045e-15	0.00778884	1911.5
MR	rs2190169	0.41	8.70992e-05	21.2109
MR	rs2229738	7.00003e-54	0.0296244	7433.89
MR	rs2378390	0.00350002	0.00109158	266.095
MR	rs261290	1.39959e-161	0.0857383	22835.5
MR	rs2721961	2.69998e-06	0.00280856	685.822
MR	rs2739332	8.99995e-07	0.00307409	750.863
MR	rs2740488	1.2e-07	0.00356927	872.246
MR	rs2807967	8.19993e-07	0.00309887	756.932
MR	rs28432783	0.00140001	0.00130948	319.282
MR	rs3105065	2.99999e-06	0.00277812	678.367
MR	rs34005841	5.99998e-07	0.0031743	775.417
MR	rs34101748	0.032	0.000584389	142.384
MR	rs34232196	0.00359998	0.00108001	263.271
MR	rs35472563	0.13	0.000298841	72.7907
MR	rs3741521	0.00420001	0.00104649	255.092
MR	rs3764261	0.00280001	0.0011395	277.789
MR	rs3770586	0.00012	0.00188631	460.193
MR	rs377963	1.09999e-06	0.00301597	736.623
MR	rs3786920	3.69999e-06	0.00272973	666.52
MR	rs3817335	0.27	0.000152622	37.1697
MR	rs3917143	1.40001e-06	0.00296644	724.489
MR	rs4000713	8.00018e-11	0.00537156	1315.06
MR	rs4008004	0.00449997	0.00102827	250.646
MR	rs41272659	0.021	0.000684253	166.732
MR	rs4299376	0.2	0.000208446	50.768
MR	rs4672880	0.00269998	0.00115135	280.681
MR	rs4683708	0.11	0.000333774	81.3023
MR	rs4704210	0.0860003	0.000377392	91.9311
MR	rs4713841	5.69994e-05	0.00206807	504.626
MR	rs4766578	0.00460002	0.00102635	250.177
MR	rs4782568	2.59998e-06	0.00281187	686.632
MR	rs4833034	2.80001e-06	0.00279996	683.716
MR	rs4917590	1.5e-06	0.00294849	720.092
MR	rs496654	0.000369999	0.00161509	393.918
MR	rs528683975	0.0140001	0.000773367	188.464
MR	rs534417	0.0005	0.00154481	376.75
MR	rs5402	3.50002e-07	0.00330687	807.908
MR	rs55831773	4.09996e-06	0.00270166	659.646
MR	rs55891451	1.99986e-11	0.00571376	1399.32
MR	rs56041755	0.00140001	0.00130664	318.588
MR	rs56231337	1.2e-06	0.0029962	731.78
MR	rs56322906	3.69999e-10	0.0049967	1222.83
MR	rs5754102	0.0959997	0.000353432	86.0924
MR	rs58542926	3.3037e-116	0.0628927	16342.4
MR	rs600626	1.20005e-36	0.0200243	4975.62
MR	rs6018497	0.0759994	0.000403472	98.2866
MR	rs602633	1.69981e-13	0.00689695	1691.1
MR	rs62200499	4.49997e-07	0.00324211	792.034
MR	rs62466318	6.20012e-48	0.0263324	6585.47
MR	rs626346	2.39999e-06	0.00283138	691.409
MR	rs633695	3.80014e-84	0.0460589	11757
MR	rs6471717	0.00129999	0.00132383	322.784
MR	rs6547409	4.70002e-10	0.00493572	1207.83
MR	rs6601924	1.7e-10	0.00518607	1269.41
MR	rs6602911	1.79999e-08	0.00402872	984.978
MR	rs6693447	2e-08	0.00400713	979.677
MR	rs6717316	5.60003e-07	0.00319147	779.624
MR	rs672889	1.29987e-11	0.00583083	1428.16
MR	rs6750775	8.70001e-07	0.00308443	753.395
MR	rs6762369	0.00470002	0.00102114	248.905
MR	rs67807996	1.6e-07	0.00349495	854.02
MR	rs6882345	2.19989e-11	0.00568737	1392.82
MR	rs6934962	6.69993e-05	0.00202796	494.819
MR	rs6938647	6.4e-06	0.00259529	633.607
MR	rs7048290	4.49997e-06	0.00268175	654.773
MR	rs705379	1.89998e-06	0.00289202	706.261
MR	rs7139079	2.39999e-07	0.00340115	831.02
MR	rs7144265	0.004	0.00105972	258.32
MR	rs72789541	3.19963e-82	0.0450296	11481.9
MR	rs72924290	1.80011e-17	0.00916401	2252.11
MR	rs73109460	7.49998e-08	0.00368518	900.675
MR	rs73130305	0.00700003	0.000927833	226.141
MR	rs740516	0.19	0.000222853	54.2777
MR	rs7449867	5.39995e-07	0.00319776	781.165
MR	rs74747585	0.016	0.000743563	181.195
MR	rs76116020	0.000129999	0.00187094	456.436
MR	rs7621223	3.59998e-06	0.00273459	667.71
MR	rs7750288	0.27	0.000155988	37.9896
MR	rs77548999	0.0109999	0.000833488	203.127
MR	rs77890618	0.0969996	0.000352037	85.7525
MR	rs77960347	9.8992e-20	0.0104516	2571.88
MR	rs78689694	2e-08	0.00400691	979.623
MR	rs7924036	1.89998e-08	0.00401697	982.092
MR	rs79429216	7.59976e-12	0.00595312	1458.29
MR	rs7974833	3.29997e-07	0.00332354	811.995
MR	rs8211	2.39999e-07	0.00339758	830.145
MR	rs836145	1e-06	0.00304276	743.186
MR	rs870526	6.80002e-07	0.00314223	767.557
MR	rs884977	3.40001e-06	0.00275337	672.309
MR	rs9273453	2.30001e-08	0.00397645	972.148
MR	rs9295128	1.10002e-16	0.00871756	2141.43
MR	rs9304381	6.29941e-24	0.0128384	3166.85
MR	rs9343614	0.00350002	0.00109123	266.009
MR	rs9564985	0.0649995	0.000433576	105.623
MR	rs9616847	0.016	0.000743484	181.176
MR	rs964184	3.40017e-91	0.0498118	12765.2

## Sheet: omegas-IS
	SNP	pval.exposure	R2	F
MR	rs1002687	6.91003e-06	0.00261051	637.335
MR	rs10096633	1.07999e-08	0.00421583	1030.92
MR	rs10502724	4.60002e-06	0.00271068	661.856
MR	rs1081105	0.012392	0.000808204	196.96
MR	rs11024743	0.398408	9.21808e-05	22.4485
MR	rs11078388	0.430431	8.03615e-05	19.5699
MR	rs111336874	0.015708	0.00075404	183.75
MR	rs111936866	0.288775	0.000145444	35.4214
MR	rs1124175	0.0322478	0.000592512	144.365
MR	rs11242109	0.337765	0.000118766	28.9234
MR	rs112838464	0.0758927	0.000407155	99.1843
MR	rs112875651	6.18999e-06	0.00263753	643.948
MR	rs113248417	0.0124529	0.000807081	196.686
MR	rs11563251	0.268978	0.000157928	38.4622
MR	rs11571696	0.11943	0.000313354	76.327
MR	rs117143374	0.224197	0.000190936	46.5026
MR	rs11789603	0.0526975	0.000485056	118.17
MR	rs11854242	0.0322597	0.000592439	144.347
MR	rs1247030	0.0217861	0.000680101	165.72
MR	rs1260326	1.94984e-19	0.0104139	2562.52
MR	rs12699376	1.66001e-06	0.00296338	723.739
MR	rs13108218	0.001275	0.00134112	327.007
MR	rs139974673	0.022773	0.000670147	163.293
MR	rs141469619	0.0526987	0.000485052	118.169
MR	rs142158911	2.81002e-06	0.00283261	691.712
MR	rs148140473	0.471418	6.70488e-05	16.3277
MR	rs16895699	0.225713	0.000189685	46.1979
MR	rs1860357	2.22998e-06	0.00288908	705.541
MR	rs1883711	0.0634395	0.000445191	108.454
MR	rs1973649	4.94003e-06	0.00269308	657.548
MR	rs200001	1.63001e-06	0.00296782	724.828
MR	rs2066714	0.473757	6.63444e-05	16.1562
MR	rs2126259	0.421173	8.36441e-05	20.3694
MR	rs2190169	1.73002e-06	0.00295204	720.962
MR	rs2229738	0.408131	8.84477e-05	21.5393
MR	rs261290	1.13e-10	0.0053557	1311.16
MR	rs2721961	0.492889	6.07913e-05	14.8038
MR	rs28432783	0.155221	0.000261078	63.5902
MR	rs34005841	0.17348	0.000239425	58.3148
MR	rs34101748	0.291009	0.000144103	35.0947
MR	rs34232196	0.000147999	0.00185922	453.572
MR	rs3741521	0.318931	0.000128399	31.2696
MR	rs3770586	0.266203	0.000159785	38.9146
MR	rs3786920	0.498594	5.91967e-05	14.4155
MR	rs3917143	0.439821	7.71437e-05	18.7863
MR	rs4000713	0.0256313	0.00064366	156.835
MR	rs4008004	0.0338462	0.000581867	141.77
MR	rs41272659	8e-07	0.00314331	767.822
MR	rs4299376	0.092323	0.000366178	89.1984
MR	rs4672880	0.0339391	0.000581233	141.615
MR	rs4704210	0.000194998	0.00179281	437.341
MR	rs4713841	0.0128449	0.000799987	194.956
MR	rs4766602	0.440441	7.6933e-05	18.7349
MR	rs496654	0.268578	0.000158177	38.5229
MR	rs5402	0.130969	0.000294773	71.7997
MR	rs55831773	0.278791	0.000151607	36.9225
MR	rs55891451	0.558641	4.42264e-05	10.7698
MR	rs56041755	0.0990923	0.000351514	85.6252
MR	rs56231337	0.141352	0.000279555	68.0919
MR	rs56322906	0.0482903	0.000503965	122.779
MR	rs5754102	0.150904	0.000266607	64.9371
MR	rs58542926	4.26e-09	0.00444705	1087.71
MR	rs600626	0.199781	0.000212462	51.7463
MR	rs602633	0.108933	0.00033209	80.8922
MR	rs62466318	0.000179999	0.00181231	442.105
MR	rs633695	1.44012e-12	0.00644925	1580.61
MR	rs6471717	0.0945714	0.000361175	87.9793
MR	rs6547409	0.004685	0.0010334	251.898
MR	rs6601924	0.511901	5.56113e-05	13.5423
MR	rs6602911	0.155094	0.000261237	63.6289
MR	rs6717316	0.372588	0.000102768	25.027
MR	rs672889	0.00847793	0.000895465	218.245
MR	rs6750775	0.251694	0.00016981	41.3563
MR	rs6882345	5.81996e-05	0.00208704	509.265
MR	rs6934962	0.0833643	0.000387416	94.3738
MR	rs6938647	0.0907841	0.000369641	90.0422
MR	rs7048290	0.224209	0.000190913	46.497
MR	rs7139079	0.3797	9.97496e-05	24.2918
MR	rs72789541	0.163207	0.000251247	61.1949
MR	rs73109460	0.45806	7.11849e-05	17.335
MR	rs7449867	0.345879	0.000114853	27.9704
MR	rs74747585	0.328429	0.000123447	30.0635
MR	rs76116020	0.210792	0.000202383	49.291
MR	rs7750288	0.400107	9.15157e-05	22.2865
MR	rs77548999	6.72001e-07	0.00318665	778.443
MR	rs77960347	0.0404324	0.000542714	132.225
MR	rs79013608	0.408966	8.81339e-05	21.4629
MR	rs7924036	0.20291	0.000209524	51.0307
MR	rs79429216	0.308693	0.000133937	32.6187
MR	rs7974833	0.0188491	0.000712733	173.677
MR	rs8211	0.00667406	0.000950978	231.787
MR	rs836145	0.511327	5.57605e-05	13.5787
MR	rs870526	0.001337	0.00132963	324.201
MR	rs884977	0.145344	0.000274038	66.7476
MR	rs9295128	0.131529	0.000293916	71.5908
MR	rs9304381	0.264492	0.00016092	39.191
MR	rs9343614	0.520914	5.32777e-05	12.974
MR	rs9564985	0.173525	0.000239367	58.3008
MR	rs9616847	0.0929523	0.000364754	88.8516
MR	rs964184	2.93022e-17	0.00915742	2250.48
MR	rs1002687	3.90032e-66	0.0363421	9183.18
MR	rs10096633	2.99985e-12	0.00618525	1515.51
MR	rs10502724	0.54	4.72111e-05	11.4966
MR	rs10733306	9.09997e-07	0.00307335	750.679
MR	rs1081105	4e-08	0.00384131	938.982
MR	rs11024743	1.29999e-06	0.00298288	728.516
MR	rs11078388	6.69993e-08	0.00371142	907.111
MR	rs111278137	0.13	0.000293021	71.3726
MR	rs111336874	3.89996e-06	0.00271944	663.999
MR	rs111936866	5.80003e-07	0.00318187	777.272
MR	rs11239569	0.00769999	0.000907421	221.161
MR	rs1124175	7.79992e-07	0.00310981	759.615
MR	rs11242109	3.2e-09	0.0044586	1090.55
MR	rs112838464	2.19999e-06	0.00285106	696.23
MR	rs112875651	1.9002e-100	0.0546869	14086.8
MR	rs113248417	2.29985e-16	0.0085306	2095.11
MR	rs11563251	7.29995e-08	0.00369056	901.996
MR	rs11570792	2.1e-06	0.00287046	700.981
MR	rs11571696	1.29999e-06	0.00298628	729.35
MR	rs11681659	1.5e-09	0.0046558	1139.01
MR	rs116920984	1.7e-06	0.00291807	712.64
MR	rs117143374	1.29999e-09	0.00468364	1145.85
MR	rs11789603	1.09999e-05	0.0024544	599.127
MR	rs11854242	1.99986e-18	0.00970663	2386.77
MR	rs1247030	0.051	0.000485169	118.198
MR	rs12472790	0.00539995	0.000990114	241.336
MR	rs12599342	5.99998e-07	0.00317351	775.221
MR	rs1260326	7.70016e-94	0.0512104	13143
MR	rs13108218	3.09999e-06	0.002771	676.625
MR	rs13278097	0.19	0.000215453	52.475
MR	rs13424225	1e-06	0.00304746	744.336
MR	rs139974673	1.9002e-21	0.0114261	2814.47
MR	rs141469619	1.79999e-08	0.00403451	986.398
MR	rs142158911	9.70063e-14	0.00703336	1724.78
MR	rs148140473	0.000439997	0.0015759	384.343
MR	rs16895699	3.89996e-06	0.00271974	664.075
MR	rs16940904	3.59998e-13	0.00670657	1644.1
MR	rs174528	1e-200	0.425368	180252
MR	rs1800961	0.0016	0.00126569	308.592
MR	rs1883711	7.69999e-07	0.00311304	760.404
MR	rs189050336	2.59998e-07	0.00337545	824.719
MR	rs1895233	0.13	0.000294919	71.8351
MR	rs2066714	0.00860003	0.000881564	214.854
MR	rs2126259	4.60045e-15	0.00778884	1911.5
MR	rs2190169	0.41	8.70992e-05	21.2109
MR	rs2229738	7.00003e-54	0.0296244	7433.89
MR	rs2378390	0.00350002	0.00109158	266.095
MR	rs261290	1.39959e-161	0.0857383	22835.5
MR	rs2721961	2.69998e-06	0.00280856	685.822
MR	rs2739332	8.99995e-07	0.00307409	750.863
MR	rs2740488	1.2e-07	0.00356927	872.246
MR	rs2807967	8.19993e-07	0.00309887	756.932
MR	rs28432783	0.00140001	0.00130948	319.282
MR	rs3105065	2.99999e-06	0.00277812	678.367
MR	rs34005841	5.99998e-07	0.0031743	775.417
MR	rs34101748	0.032	0.000584389	142.384
MR	rs34232196	0.00359998	0.00108001	263.271
MR	rs34324306	0.01	0.000845838	206.139
MR	rs35472563	0.13	0.000298841	72.7907
MR	rs3741521	0.00420001	0.00104649	255.092
MR	rs3764261	0.00280001	0.0011395	277.789
MR	rs3770586	0.00012	0.00188631	460.193
MR	rs377963	1.09999e-06	0.00301597	736.623
MR	rs3786920	3.69999e-06	0.00272973	666.52
MR	rs3817335	0.27	0.000152622	37.1697
MR	rs3917143	1.40001e-06	0.00296644	724.489
MR	rs4000713	8.00018e-11	0.00537156	1315.06
MR	rs4008004	0.00449997	0.00102827	250.646
MR	rs41272659	0.021	0.000684253	166.732
MR	rs4299376	0.2	0.000208446	50.768
MR	rs4672880	0.00269998	0.00115135	280.681
MR	rs4683708	0.11	0.000333774	81.3023
MR	rs4704210	0.0860003	0.000377392	91.9311
MR	rs4713841	5.69994e-05	0.00206807	504.626
MR	rs4766578	0.00460002	0.00102635	250.177
MR	rs4782568	2.59998e-06	0.00281187	686.632
MR	rs4833034	2.80001e-06	0.00279996	683.716
MR	rs4917590	1.5e-06	0.00294849	720.092
MR	rs496654	0.000369999	0.00161509	393.918
MR	rs528683975	0.0140001	0.000773367	188.464
MR	rs534417	0.0005	0.00154481	376.75
MR	rs5402	3.50002e-07	0.00330687	807.908
MR	rs55831773	4.09996e-06	0.00270166	659.646
MR	rs55891451	1.99986e-11	0.00571376	1399.32
MR	rs56041755	0.00140001	0.00130664	318.588
MR	rs56231337	1.2e-06	0.0029962	731.78
MR	rs56322906	3.69999e-10	0.0049967	1222.83
MR	rs5754102	0.0959997	0.000353432	86.0924
MR	rs58542926	3.3037e-116	0.0628927	16342.4
MR	rs600626	1.20005e-36	0.0200243	4975.62
MR	rs6018497	0.0759994	0.000403472	98.2866
MR	rs602633	1.69981e-13	0.00689695	1691.1
MR	rs62200499	4.49997e-07	0.00324211	792.034
MR	rs62466318	6.20012e-48	0.0263324	6585.47
MR	rs626346	2.39999e-06	0.00283138	691.409
MR	rs633695	3.80014e-84	0.0460589	11757
MR	rs6471717	0.00129999	0.00132383	322.784
MR	rs6547409	4.70002e-10	0.00493572	1207.83
MR	rs6601924	1.7e-10	0.00518607	1269.41
MR	rs6602911	1.79999e-08	0.00402872	984.978
MR	rs6693447	2e-08	0.00400713	979.677
MR	rs6717316	5.60003e-07	0.00319147	779.624
MR	rs672889	1.29987e-11	0.00583083	1428.16
MR	rs6750775	8.70001e-07	0.00308443	753.395
MR	rs6762369	0.00470002	0.00102114	248.905
MR	rs67807996	1.6e-07	0.00349495	854.02
MR	rs6882345	2.19989e-11	0.00568737	1392.82
MR	rs6934962	6.69993e-05	0.00202796	494.819
MR	rs6938647	6.4e-06	0.00259529	633.607
MR	rs7048290	4.49997e-06	0.00268175	654.773
MR	rs705379	1.89998e-06	0.00289202	706.261
MR	rs7139079	2.39999e-07	0.00340115	831.02
MR	rs7144265	0.004	0.00105972	258.32
MR	rs72789541	3.19963e-82	0.0450296	11481.9
MR	rs72924290	1.80011e-17	0.00916401	2252.11
MR	rs73109460	7.49998e-08	0.00368518	900.675
MR	rs73130305	0.00700003	0.000927833	226.141
MR	rs740516	0.19	0.000222853	54.2777
MR	rs7449867	5.39995e-07	0.00319776	781.165
MR	rs74747585	0.016	0.000743563	181.195
MR	rs76116020	0.000129999	0.00187094	456.436
MR	rs7621223	3.59998e-06	0.00273459	667.71
MR	rs7750288	0.27	0.000155988	37.9896
MR	rs77548999	0.0109999	0.000833488	203.127
MR	rs77890618	0.0969996	0.000352037	85.7525
MR	rs77960347	9.8992e-20	0.0104516	2571.88
MR	rs78689694	2e-08	0.00400691	979.623
MR	rs79013608	4.09996e-07	0.00326521	797.696
MR	rs7924036	1.89998e-08	0.00401697	982.092
MR	rs79429216	7.59976e-12	0.00595312	1458.29
MR	rs7974833	3.29997e-07	0.00332354	811.995
MR	rs8211	2.39999e-07	0.00339758	830.145
MR	rs836145	1e-06	0.00304276	743.186
MR	rs870526	6.80002e-07	0.00314223	767.557
MR	rs884977	3.40001e-06	0.00275337	672.309
MR	rs9273453	2.30001e-08	0.00397645	972.148
MR	rs9295128	1.10002e-16	0.00871756	2141.43
MR	rs9304381	6.29941e-24	0.0128384	3166.85
MR	rs9343614	0.00350002	0.00109123	266.009
MR	rs9564985	0.0649995	0.000433576	105.623
MR	rs9616847	0.016	0.000743484	181.176
MR	rs964184	3.40017e-91	0.0498118	12765.2
MR	rs1002687	2.50035e-105	0.0572427	14785.2
MR	rs10096633	3.50002e-06	0.00274494	670.243
MR	rs10502724	0.36	0.000105288	25.6409
MR	rs10733306	0.5	5.72831e-05	13.9495
MR	rs1081105	6.20012e-22	0.0117046	2883.87
MR	rs11024743	0.00109999	0.00135489	330.369
MR	rs11078388	0.02	0.000691219	168.431
MR	rs111278137	4e-08	0.00384018	938.703
MR	rs111336874	0.16	0.000256602	62.4997
MR	rs11239569	1.89998e-10	0.00516126	1263.31
MR	rs1124175	0.00021	0.00174738	426.24
MR	rs11242109	0.0700003	0.000420824	102.516
MR	rs112838464	0.17	0.000245073	59.6909
MR	rs112875651	4.40048e-52	0.0286312	7177.3
MR	rs113248417	0.0430002	0.000522294	127.247
MR	rs11563251	0.00015	0.00183638	447.988
MR	rs11570792	0.0109999	0.000827138	201.578
MR	rs11571696	0.00749998	0.000912939	222.507
MR	rs11681659	0.000239999	0.00172099	419.79
MR	rs116920984	0.53	5.04309e-05	12.2807
MR	rs117143374	0.00769999	0.000905898	220.79
MR	rs11789603	8.80035e-14	0.00705962	1731.27
MR	rs11854242	1.80011e-17	0.00916086	2251.33
MR	rs1247030	3.69999e-06	0.00272933	666.421
MR	rs12472790	4.09996e-07	0.00326577	797.833
MR	rs12599342	0.19	0.000217772	53.0398
MR	rs1260326	1.20005e-55	0.0305922	7684.39
MR	rs12699376	0.46	6.93187e-05	16.8805
MR	rs13108218	3.80014e-17	0.00897633	2205.57
MR	rs13278097	1.7e-06	0.00292396	714.084
MR	rs13424225	0.000350002	0.0016342	398.587
MR	rs139974673	0.0015	0.0012915	314.892
MR	rs141469619	1e-07	0.00361107	882.497
MR	rs142158911	6.79986e-50	0.0274199	6865.1
MR	rs148140473	1.40001e-06	0.00297094	725.591
MR	rs16895699	0.0759994	0.000401126	97.7151
MR	rs16940904	0.36	0.000106219	25.8675
MR	rs174528	0.000430002	0.00158407	386.341
MR	rs1800961	2e-10	0.00514468	1259.23
MR	rs1883711	2.09991e-14	0.00741718	1819.61
MR	rs189050336	0.22	0.000194218	47.3022
MR	rs1895233	4.39997e-06	0.00268498	655.565
MR	rs1973649	0.0690001	0.000422213	102.854
MR	rs2066714	4.70002e-06	0.00267313	652.664
MR	rs2126259	2.90001e-35	0.0192468	4778.64
MR	rs2229738	0.19	0.000215465	52.4779
MR	rs2378390	1e-08	0.00416951	1019.54
MR	rs261290	2.69774e-114	0.0619085	16069.8
MR	rs2721961	9.69996e-10	0.0047567	1163.81
MR	rs2739332	0.0230001	0.000660722	160.995
MR	rs2740488	2.09991e-27	0.0148152	3661.81
MR	rs2807967	0.0769999	0.000398239	97.0114
MR	rs28432783	1.89998e-06	0.00289488	706.962
MR	rs34101748	8e-07	0.00310318	757.99
MR	rs34232196	3.69999e-12	0.00613027	1501.95
MR	rs34324306	1.09999e-06	0.00301803	737.126
MR	rs35472563	2e-06	0.00288278	703.998
MR	rs3741521	1.5e-06	0.00294432	719.071
MR	rs3764261	1.9002e-46	0.0255077	6373.8
MR	rs3770586	1.40001e-08	0.0040997	1002.4
MR	rs377963	0.0259998	0.000630406	153.603
MR	rs3786920	0.3	0.000134555	32.7692
MR	rs3817335	3.10027e-11	0.00560345	1372.15
MR	rs3917143	0.015	0.000755086	184.006
MR	rs4000713	0.47	6.54065e-05	15.9278
MR	rs4008004	6.70039e-12	0.00598452	1466.03
MR	rs4299376	1.29987e-16	0.0086641	2128.18
MR	rs4672880	1.40001e-06	0.00296374	723.827
MR	rs4683708	7.29995e-07	0.00312683	763.783
MR	rs4704210	9.70063e-29	0.0155675	3850.69
MR	rs4713841	2.80001e-07	0.00336436	822.001
MR	rs4766578	5.90065e-12	0.00601912	1474.55
MR	rs4766602	1.09999e-06	0.00303618	741.573
MR	rs4782568	5.80003e-05	0.00206264	503.299
MR	rs4833034	0.00017	0.00180408	440.095
MR	rs4917590	8e-06	0.00254275	620.747
MR	rs496654	5.79963e-14	0.00716159	1756.45
MR	rs528683975	2.39999e-06	0.00283719	692.832
MR	rs534417	1.09999e-10	0.00528769	1294.42
MR	rs5402	0.000269998	0.00169032	412.295
MR	rs55831773	3.69999e-05	0.00216892	529.289
MR	rs55891451	0.18	0.000227755	55.4719
MR	rs56041755	7.19996e-08	0.00369317	902.635
MR	rs56231337	0.0219999	0.000674005	164.233
MR	rs56322906	1.29987e-20	0.0109517	2696.3
MR	rs5754102	5.60003e-10	0.00488992	1196.57
MR	rs58542926	1.10002e-62	0.0344701	8693.27
MR	rs600626	1.59993e-11	0.00577365	1414.07
MR	rs6018497	3.50002e-06	0.00273973	668.967
MR	rs602633	5.79963e-32	0.0173899	4309.45
MR	rs62200499	0.08	0.00039062	95.1548
MR	rs62466318	4.30031e-23	0.0123662	3048.92
MR	rs626346	0.23	0.00018578	45.2465
MR	rs633695	1.20005e-60	0.0333514	8401.39
MR	rs6471717	4.40048e-12	0.0060898	1491.98
MR	rs6547409	2.09991e-18	0.00969024	2382.7
MR	rs6601924	2.90001e-08	0.00391699	957.553
MR	rs6602911	3.89996e-10	0.00498042	1218.82
MR	rs6717316	0.34	0.000116013	28.2529
MR	rs672889	4.49987e-39	0.0213874	5321.74
MR	rs6750775	5.39995e-06	0.00263897	644.301
MR	rs6762369	1.79999e-06	0.00290647	709.799
MR	rs67807996	0.016	0.000741636	180.725
MR	rs6882345	3.80014e-26	0.0140972	3481.82
MR	rs6934962	1.5e-08	0.00408379	998.496
MR	rs6938647	4.19952e-22	0.0118035	2908.54
MR	rs7048290	0.0379997	0.000549091	133.779
MR	rs705379	0.0219999	0.000674895	164.451
MR	rs7139079	1.20005e-12	0.00641707	1572.67
MR	rs7144265	4e-06	0.00270869	661.367
MR	rs72789541	0.0690001	0.000421716	102.733
MR	rs73109460	0.0389996	0.000546916	133.249
MR	rs73130305	2.30001e-06	0.00284993	695.954
MR	rs740516	2.90001e-08	0.00391936	958.134
MR	rs7449867	0.0189998	0.000698787	170.276
MR	rs74747585	2.39999e-08	0.00396541	969.437
MR	rs76116020	7.59994e-09	0.00424642	1038.43
MR	rs7621223	0.2	0.00021215	51.6703
MR	rs7750288	1.79999e-08	0.00403437	986.366
MR	rs77548999	0.13	0.000291956	71.1133
MR	rs77890618	1.7e-06	0.00292379	714.042
MR	rs77960347	5.00035e-54	0.029704	7454.46
MR	rs78689694	0.00479999	0.00101679	247.845
MR	rs79013608	0.0309999	0.000592441	144.347
MR	rs7924036	0.08	0.000391076	95.2657
MR	rs79429216	2.90001e-17	0.00904421	2222.4
MR	rs7974833	0.0129999	0.000782706	190.741
MR	rs8211	0.000580003	0.00150946	368.114
MR	rs836145	0.12	0.000317249	77.2759
MR	rs870526	1.9002e-15	0.00800686	1965.44
MR	rs884977	0.015	0.000756353	184.314
MR	rs9273453	3.50026e-11	0.00557386	1364.86
MR	rs9295128	3.59998e-35	0.0191944	4765.38
MR	rs9304381	7.70016e-41	0.0223778	5573.81
MR	rs9343614	5.69994e-07	0.00318513	778.071
MR	rs9564985	2.69998e-06	0.00280569	685.12
MR	rs9616847	1.5e-08	0.0040731	995.873
MR	rs964184	7.19449e-121	0.0652914	17009.3

## Sheet: omegas-LS
	SNP	pval.exposure	R2	F
MR	rs1002687	2.50035e-105	0.0572427	14785.2
MR	rs10096633	3.50002e-06	0.00274494	670.243
MR	rs10502724	0.36	0.000105288	25.6409
MR	rs10733306	0.5	5.72831e-05	13.9495
MR	rs1081105	6.20012e-22	0.0117046	2883.87
MR	rs11024743	0.00109999	0.00135489	330.369
MR	rs11078388	0.02	0.000691219	168.431
MR	rs111336874	0.16	0.000256602	62.4997
MR	rs11239569	1.89998e-10	0.00516126	1263.31
MR	rs1124175	0.00021	0.00174738	426.24
MR	rs11242109	0.0700003	0.000420824	102.516
MR	rs112838464	0.17	0.000245073	59.6909
MR	rs112875651	4.40048e-52	0.0286312	7177.3
MR	rs113248417	0.0430002	0.000522294	127.247
MR	rs115478735	4.10015e-16	0.0083873	2059.61
MR	rs11563251	0.00015	0.00183638	447.988
MR	rs11570792	0.0109999	0.000827138	201.578
MR	rs11571696	0.00749998	0.000912939	222.507
MR	rs116920984	0.53	5.04309e-05	12.2807
MR	rs117143374	0.00769999	0.000905898	220.79
MR	rs11789603	8.80035e-14	0.00705962	1731.27
MR	rs11854242	1.80011e-17	0.00916086	2251.33
MR	rs1247030	3.69999e-06	0.00272933	666.421
MR	rs12472790	4.09996e-07	0.00326577	797.833
MR	rs12599342	0.19	0.000217772	53.0398
MR	rs1260326	1.20005e-55	0.0305922	7684.39
MR	rs12699376	0.46	6.93187e-05	16.8805
MR	rs13108218	3.80014e-17	0.00897633	2205.57
MR	rs13278097	1.7e-06	0.00292396	714.084
MR	rs13424225	0.000350002	0.0016342	398.587
MR	rs139974673	0.0015	0.0012915	314.892
MR	rs142158911	6.79986e-50	0.0274199	6865.1
MR	rs148140473	1.40001e-06	0.00297094	725.591
MR	rs16895699	0.0759994	0.000401126	97.7151
MR	rs16940904	0.36	0.000106219	25.8675
MR	rs174528	0.000430002	0.00158407	386.341
MR	rs1800961	2e-10	0.00514468	1259.23
MR	rs1895233	4.39997e-06	0.00268498	655.565
MR	rs1973649	0.0690001	0.000422213	102.854
MR	rs2066714	4.70002e-06	0.00267313	652.664
MR	rs2126259	2.90001e-35	0.0192468	4778.64
MR	rs2229738	0.19	0.000215465	52.4779
MR	rs2378390	1e-08	0.00416951	1019.54
MR	rs261290	2.69774e-114	0.0619085	16069.8
MR	rs2721961	9.69996e-10	0.0047567	1163.81
MR	rs2739332	0.0230001	0.000660722	160.995
MR	rs2740488	2.09991e-27	0.0148152	3661.81
MR	rs2807967	0.0769999	0.000398239	97.0114
MR	rs28432783	1.89998e-06	0.00289488	706.962
MR	rs34101748	8e-07	0.00310318	757.99
MR	rs34232196	3.69999e-12	0.00613027	1501.95
MR	rs35472563	2e-06	0.00288278	703.998
MR	rs3741521	1.5e-06	0.00294432	719.071
MR	rs3764261	1.9002e-46	0.0255077	6373.8
MR	rs3770586	1.40001e-08	0.0040997	1002.4
MR	rs377963	0.0259998	0.000630406	153.603
MR	rs3786920	0.3	0.000134555	32.7692
MR	rs3817335	3.10027e-11	0.00560345	1372.15
MR	rs4000713	0.47	6.54065e-05	15.9278
MR	rs4008004	6.70039e-12	0.00598452	1466.03
MR	rs4299376	1.29987e-16	0.0086641	2128.18
MR	rs4672880	1.40001e-06	0.00296374	723.827
MR	rs4683708	7.29995e-07	0.00312683	763.783
MR	rs4704210	9.70063e-29	0.0155675	3850.69
MR	rs4713841	2.80001e-07	0.00336436	822.001
MR	rs4766578	5.90065e-12	0.00601912	1474.55
MR	rs4766602	1.09999e-06	0.00303618	741.573
MR	rs4782568	5.80003e-05	0.00206264	503.299
MR	rs4833034	0.00017	0.00180408	440.095
MR	rs4917590	8e-06	0.00254275	620.747
MR	rs496654	5.79963e-14	0.00716159	1756.45
MR	rs534417	1.09999e-10	0.00528769	1294.42
MR	rs5402	0.000269998	0.00169032	412.295
MR	rs55831773	3.69999e-05	0.00216892	529.289
MR	rs55891451	0.18	0.000227755	55.4719
MR	rs56041755	7.19996e-08	0.00369317	902.635
MR	rs56231337	0.0219999	0.000674005	164.233
MR	rs56322906	1.29987e-20	0.0109517	2696.3
MR	rs5754102	5.60003e-10	0.00488992	1196.57
MR	rs58542926	1.10002e-62	0.0344701	8693.27
MR	rs600626	1.59993e-11	0.00577365	1414.07
MR	rs6018497	3.50002e-06	0.00273973	668.967
MR	rs602633	5.79963e-32	0.0173899	4309.45
MR	rs62200499	0.08	0.00039062	95.1548
MR	rs62466318	4.30031e-23	0.0123662	3048.92
MR	rs626346	0.23	0.00018578	45.2465
MR	rs633695	1.20005e-60	0.0333514	8401.39
MR	rs6471717	4.40048e-12	0.0060898	1491.98
MR	rs6547409	2.09991e-18	0.00969024	2382.7
MR	rs6601924	2.90001e-08	0.00391699	957.553
MR	rs6602911	3.89996e-10	0.00498042	1218.82
MR	rs6717316	0.34	0.000116013	28.2529
MR	rs672889	4.49987e-39	0.0213874	5321.74
MR	rs6750775	5.39995e-06	0.00263897	644.301
MR	rs6762369	1.79999e-06	0.00290647	709.799
MR	rs67807996	0.016	0.000741636	180.725
MR	rs6882345	3.80014e-26	0.0140972	3481.82
MR	rs6934962	1.5e-08	0.00408379	998.496
MR	rs6938647	4.19952e-22	0.0118035	2908.54
MR	rs7048290	0.0379997	0.000549091	133.779
MR	rs705379	0.0219999	0.000674895	164.451
MR	rs7139079	1.20005e-12	0.00641707	1572.67
MR	rs7144265	4e-06	0.00270869	661.367
MR	rs72789541	0.0690001	0.000421716	102.733
MR	rs73109460	0.0389996	0.000546916	133.249
MR	rs73130305	2.30001e-06	0.00284993	695.954
MR	rs740516	2.90001e-08	0.00391936	958.134
MR	rs7449867	0.0189998	0.000698787	170.276
MR	rs74747585	2.39999e-08	0.00396541	969.437
MR	rs76116020	7.59994e-09	0.00424642	1038.43
MR	rs7750288	1.79999e-08	0.00403437	986.366
MR	rs77960347	5.00035e-54	0.029704	7454.46
MR	rs78689694	0.00479999	0.00101679	247.845
MR	rs79013608	0.0309999	0.000592441	144.347
MR	rs7924036	0.08	0.000391076	95.2657
MR	rs79429216	2.90001e-17	0.00904421	2222.4
MR	rs7974833	0.0129999	0.000782706	190.741
MR	rs8211	0.000580003	0.00150946	368.114
MR	rs836145	0.12	0.000317249	77.2759
MR	rs870526	1.9002e-15	0.00800686	1965.44
MR	rs884977	0.015	0.000756353	184.314
MR	rs9273453	3.50026e-11	0.00557386	1364.86
MR	rs9295128	3.59998e-35	0.0191944	4765.38
MR	rs9304381	7.70016e-41	0.0223778	5573.81
MR	rs9343614	5.69994e-07	0.00318513	778.071
MR	rs9564985	2.69998e-06	0.00280569	685.12
MR	rs9616847	1.5e-08	0.0040731	995.873
MR	rs964184	7.19449e-121	0.0652914	17009.3
MR	rs1002687	6.91003e-06	0.00261051	637.335
MR	rs10096633	1.07999e-08	0.00421583	1030.92
MR	rs10502724	4.60002e-06	0.00271068	661.856
MR	rs1081105	0.012392	0.000808204	196.96
MR	rs11024743	0.398408	9.21808e-05	22.4485
MR	rs11078388	0.430431	8.03615e-05	19.5699
MR	rs111336874	0.015708	0.00075404	183.75
MR	rs111936866	0.288775	0.000145444	35.4214
MR	rs1124175	0.0322478	0.000592512	144.365
MR	rs11242109	0.337765	0.000118766	28.9234
MR	rs112838464	0.0758927	0.000407155	99.1843
MR	rs112875651	6.18999e-06	0.00263753	643.948
MR	rs113248417	0.0124529	0.000807081	196.686
MR	rs115478735	0.387824	9.64016e-05	23.4764
MR	rs11563251	0.268978	0.000157928	38.4622
MR	rs11571696	0.11943	0.000313354	76.327
MR	rs117143374	0.224197	0.000190936	46.5026
MR	rs11789603	0.0526975	0.000485056	118.17
MR	rs11854242	0.0322597	0.000592439	144.347
MR	rs1247030	0.0217861	0.000680101	165.72
MR	rs1260326	1.94984e-19	0.0104139	2562.52
MR	rs12699376	1.66001e-06	0.00296338	723.739
MR	rs13108218	0.001275	0.00134112	327.007
MR	rs139974673	0.022773	0.000670147	163.293
MR	rs142158911	2.81002e-06	0.00283261	691.712
MR	rs148140473	0.471418	6.70488e-05	16.3277
MR	rs16895699	0.225713	0.000189685	46.1979
MR	rs1860357	2.22998e-06	0.00288908	705.541
MR	rs1973649	4.94003e-06	0.00269308	657.548
MR	rs200001	1.63001e-06	0.00296782	724.828
MR	rs2066714	0.473757	6.63444e-05	16.1562
MR	rs2126259	0.421173	8.36441e-05	20.3694
MR	rs2229738	0.408131	8.84477e-05	21.5393
MR	rs261290	1.13e-10	0.0053557	1311.16
MR	rs2721961	0.492889	6.07913e-05	14.8038
MR	rs28432783	0.155221	0.000261078	63.5902
MR	rs34005841	0.17348	0.000239425	58.3148
MR	rs34101748	0.291009	0.000144103	35.0947
MR	rs34232196	0.000147999	0.00185922	453.572
MR	rs3741521	0.318931	0.000128399	31.2696
MR	rs3770586	0.266203	0.000159785	38.9146
MR	rs3786920	0.498594	5.91967e-05	14.4155
MR	rs4000713	0.0256313	0.00064366	156.835
MR	rs4008004	0.0338462	0.000581867	141.77
MR	rs41272659	8e-07	0.00314331	767.822
MR	rs4299376	0.092323	0.000366178	89.1984
MR	rs4672880	0.0339391	0.000581233	141.615
MR	rs4704210	0.000194998	0.00179281	437.341
MR	rs4713841	0.0128449	0.000799987	194.956
MR	rs4766602	0.440441	7.6933e-05	18.7349
MR	rs496654	0.268578	0.000158177	38.5229
MR	rs5402	0.130969	0.000294773	71.7997
MR	rs55831773	0.278791	0.000151607	36.9225
MR	rs55891451	0.558641	4.42264e-05	10.7698
MR	rs56041755	0.0990923	0.000351514	85.6252
MR	rs56231337	0.141352	0.000279555	68.0919
MR	rs56322906	0.0482903	0.000503965	122.779
MR	rs5754102	0.150904	0.000266607	64.9371
MR	rs58542926	4.26e-09	0.00444705	1087.71
MR	rs600626	0.199781	0.000212462	51.7463
MR	rs602633	0.108933	0.00033209	80.8922
MR	rs62466318	0.000179999	0.00181231	442.105
MR	rs633695	1.44012e-12	0.00644925	1580.61
MR	rs6471717	0.0945714	0.000361175	87.9793
MR	rs6547409	0.004685	0.0010334	251.898
MR	rs6601924	0.511901	5.56113e-05	13.5423
MR	rs6602911	0.155094	0.000261237	63.6289
MR	rs6717316	0.372588	0.000102768	25.027
MR	rs672889	0.00847793	0.000895465	218.245
MR	rs6750775	0.251694	0.00016981	41.3563
MR	rs6882345	5.81996e-05	0.00208704	509.265
MR	rs6934962	0.0833643	0.000387416	94.3738
MR	rs6938647	0.0907841	0.000369641	90.0422
MR	rs7048290	0.224209	0.000190913	46.497
MR	rs7139079	0.3797	9.97496e-05	24.2918
MR	rs72789541	0.163207	0.000251247	61.1949
MR	rs73109460	0.45806	7.11849e-05	17.335
MR	rs7449867	0.345879	0.000114853	27.9704
MR	rs74747585	0.328429	0.000123447	30.0635
MR	rs76116020	0.210792	0.000202383	49.291
MR	rs7750288	0.400107	9.15157e-05	22.2865
MR	rs77960347	0.0404324	0.000542714	132.225
MR	rs79013608	0.408966	8.81339e-05	21.4629
MR	rs7924036	0.20291	0.000209524	51.0307
MR	rs79429216	0.308693	0.000133937	32.6187
MR	rs7974833	0.0188491	0.000712733	173.677
MR	rs8211	0.00667406	0.000950978	231.787
MR	rs836145	0.511327	5.57605e-05	13.5787
MR	rs870526	0.001337	0.00132963	324.201
MR	rs884977	0.145344	0.000274038	66.7476
MR	rs9295128	0.131529	0.000293916	71.5908
MR	rs9304381	0.264492	0.00016092	39.191
MR	rs9343614	0.520914	5.32777e-05	12.974
MR	rs9564985	0.173525	0.000239367	58.3008
MR	rs9616847	0.0929523	0.000364754	88.8516
MR	rs964184	2.93022e-17	0.00915742	2250.48
MR	rs1002687	3.90032e-66	0.0363421	9183.18
MR	rs10096633	2.99985e-12	0.00618525	1515.51
MR	rs10502724	0.54	4.72111e-05	11.4966
MR	rs10733306	9.09997e-07	0.00307335	750.679
MR	rs1081105	4e-08	0.00384131	938.982
MR	rs11024743	1.29999e-06	0.00298288	728.516
MR	rs11078388	6.69993e-08	0.00371142	907.111
MR	rs111336874	3.89996e-06	0.00271944	663.999
MR	rs111936866	5.80003e-07	0.00318187	777.272
MR	rs11239569	0.00769999	0.000907421	221.161
MR	rs1124175	7.79992e-07	0.00310981	759.615
MR	rs11242109	3.2e-09	0.0044586	1090.55
MR	rs112838464	2.19999e-06	0.00285106	696.23
MR	rs112875651	1.9002e-100	0.0546869	14086.8
MR	rs113248417	2.29985e-16	0.0085306	2095.11
MR	rs115478735	0.2	0.000210914	51.3692
MR	rs11563251	7.29995e-08	0.00369056	901.996
MR	rs11570792	2.1e-06	0.00287046	700.981
MR	rs11571696	1.29999e-06	0.00298628	729.35
MR	rs116920984	1.7e-06	0.00291807	712.64
MR	rs117143374	1.29999e-09	0.00468364	1145.85
MR	rs11789603	1.09999e-05	0.0024544	599.127
MR	rs11854242	1.99986e-18	0.00970663	2386.77
MR	rs1247030	0.051	0.000485169	118.198
MR	rs12472790	0.00539995	0.000990114	241.336
MR	rs12599342	5.99998e-07	0.00317351	775.221
MR	rs1260326	7.70016e-94	0.0512104	13143
MR	rs13108218	3.09999e-06	0.002771	676.625
MR	rs13278097	0.19	0.000215453	52.475
MR	rs13424225	1e-06	0.00304746	744.336
MR	rs139974673	1.9002e-21	0.0114261	2814.47
MR	rs142158911	9.70063e-14	0.00703336	1724.78
MR	rs148140473	0.000439997	0.0015759	384.343
MR	rs16895699	3.89996e-06	0.00271974	664.075
MR	rs16940904	3.59998e-13	0.00670657	1644.1
MR	rs174528	1e-200	0.425368	180252
MR	rs1800961	0.0016	0.00126569	308.592
MR	rs1895233	0.13	0.000294919	71.8351
MR	rs2066714	0.00860003	0.000881564	214.854
MR	rs2126259	4.60045e-15	0.00778884	1911.5
MR	rs2229738	7.00003e-54	0.0296244	7433.89
MR	rs2378390	0.00350002	0.00109158	266.095
MR	rs261290	1.39959e-161	0.0857383	22835.5
MR	rs2721961	2.69998e-06	0.00280856	685.822
MR	rs2739332	8.99995e-07	0.00307409	750.863
MR	rs2740488	1.2e-07	0.00356927	872.246
MR	rs2807967	8.19993e-07	0.00309887	756.932
MR	rs28432783	0.00140001	0.00130948	319.282
MR	rs3105065	2.99999e-06	0.00277812	678.367
MR	rs34005841	5.99998e-07	0.0031743	775.417
MR	rs34101748	0.032	0.000584389	142.384
MR	rs34232196	0.00359998	0.00108001	263.271
MR	rs35472563	0.13	0.000298841	72.7907
MR	rs3741521	0.00420001	0.00104649	255.092
MR	rs3764261	0.00280001	0.0011395	277.789
MR	rs3770586	0.00012	0.00188631	460.193
MR	rs377963	1.09999e-06	0.00301597	736.623
MR	rs3786920	3.69999e-06	0.00272973	666.52
MR	rs3817335	0.27	0.000152622	37.1697
MR	rs4000713	8.00018e-11	0.00537156	1315.06
MR	rs4008004	0.00449997	0.00102827	250.646
MR	rs41272659	0.021	0.000684253	166.732
MR	rs4299376	0.2	0.000208446	50.768
MR	rs4672880	0.00269998	0.00115135	280.681
MR	rs4683708	0.11	0.000333774	81.3023
MR	rs4704210	0.0860003	0.000377392	91.9311
MR	rs4713841	5.69994e-05	0.00206807	504.626
MR	rs4766578	0.00460002	0.00102635	250.177
MR	rs4782568	2.59998e-06	0.00281187	686.632
MR	rs4833034	2.80001e-06	0.00279996	683.716
MR	rs4917590	1.5e-06	0.00294849	720.092
MR	rs496654	0.000369999	0.00161509	393.918
MR	rs534417	0.0005	0.00154481	376.75
MR	rs5402	3.50002e-07	0.00330687	807.908
MR	rs55831773	4.09996e-06	0.00270166	659.646
MR	rs55891451	1.99986e-11	0.00571376	1399.32
MR	rs56041755	0.00140001	0.00130664	318.588
MR	rs56231337	1.2e-06	0.0029962	731.78
MR	rs56322906	3.69999e-10	0.0049967	1222.83
MR	rs5754102	0.0959997	0.000353432	86.0924
MR	rs58542926	3.3037e-116	0.0628927	16342.4
MR	rs600626	1.20005e-36	0.0200243	4975.62
MR	rs6018497	0.0759994	0.000403472	98.2866
MR	rs602633	1.69981e-13	0.00689695	1691.1
MR	rs62200499	4.49997e-07	0.00324211	792.034
MR	rs62466318	6.20012e-48	0.0263324	6585.47
MR	rs626346	2.39999e-06	0.00283138	691.409
MR	rs633695	3.80014e-84	0.0460589	11757
MR	rs6471717	0.00129999	0.00132383	322.784
MR	rs6547409	4.70002e-10	0.00493572	1207.83
MR	rs6601924	1.7e-10	0.00518607	1269.41
MR	rs6602911	1.79999e-08	0.00402872	984.978
MR	rs6693447	2e-08	0.00400713	979.677
MR	rs6717316	5.60003e-07	0.00319147	779.624
MR	rs672889	1.29987e-11	0.00583083	1428.16
MR	rs6750775	8.70001e-07	0.00308443	753.395
MR	rs6762369	0.00470002	0.00102114	248.905
MR	rs67807996	1.6e-07	0.00349495	854.02
MR	rs6882345	2.19989e-11	0.00568737	1392.82
MR	rs6934962	6.69993e-05	0.00202796	494.819
MR	rs6938647	6.4e-06	0.00259529	633.607
MR	rs7048290	4.49997e-06	0.00268175	654.773
MR	rs705379	1.89998e-06	0.00289202	706.261
MR	rs7139079	2.39999e-07	0.00340115	831.02
MR	rs7144265	0.004	0.00105972	258.32
MR	rs72789541	3.19963e-82	0.0450296	11481.9
MR	rs72924290	1.80011e-17	0.00916401	2252.11
MR	rs73109460	7.49998e-08	0.00368518	900.675
MR	rs73130305	0.00700003	0.000927833	226.141
MR	rs740516	0.19	0.000222853	54.2777
MR	rs7449867	5.39995e-07	0.00319776	781.165
MR	rs74747585	0.016	0.000743563	181.195
MR	rs76116020	0.000129999	0.00187094	456.436
MR	rs7750288	0.27	0.000155988	37.9896
MR	rs77960347	9.8992e-20	0.0104516	2571.88
MR	rs78689694	2e-08	0.00400691	979.623
MR	rs79013608	4.09996e-07	0.00326521	797.696
MR	rs7924036	1.89998e-08	0.00401697	982.092
MR	rs79429216	7.59976e-12	0.00595312	1458.29
MR	rs7974833	3.29997e-07	0.00332354	811.995
MR	rs8211	2.39999e-07	0.00339758	830.145
MR	rs836145	1e-06	0.00304276	743.186
MR	rs870526	6.80002e-07	0.00314223	767.557
MR	rs884977	3.40001e-06	0.00275337	672.309
MR	rs9273453	2.30001e-08	0.00397645	972.148
MR	rs9295128	1.10002e-16	0.00871756	2141.43
MR	rs9304381	6.29941e-24	0.0128384	3166.85
MR	rs9343614	0.00350002	0.00109123	266.009
MR	rs9564985	0.0649995	0.000433576	105.623
MR	rs9616847	0.016	0.000743484	181.176
MR	rs964184	3.40017e-91	0.0498118	12765.2

## Sheet: Ω-3-DBP
	SNP	pval.exposure	R2	F
MR	rs10096633	2.99985e-12	0.00618525	715.768
MR	rs10455872	3.80014e-17	0.0089769	1041.75
MR	rs10733306	9.09997e-07	0.00307335	354.543
MR	rs11024743	1.29999e-06	0.00298288	344.075
MR	rs11078388	6.69993e-08	0.00371142	428.425
MR	rs111336874	3.89996e-06	0.00271944	313.604
MR	rs111690007	3.89996e-06	0.00271985	313.652
MR	rs111936866	5.80003e-07	0.00318187	367.103
MR	rs1124175	7.79992e-07	0.00310981	358.763
MR	rs11242109	3.2e-09	0.0044586	515.063
MR	rs112838464	2.19999e-06	0.00285106	328.827
MR	rs112875651	1.9002e-100	0.0546869	6653.16
MR	rs113248417	2.29985e-16	0.0085306	989.511
MR	rs11563251	7.29995e-08	0.00369056	426.009
MR	rs11571696	1.29999e-06	0.00298628	344.469
MR	rs11681659	1.5e-09	0.0046558	537.95
MR	rs116920984	1.7e-06	0.00291807	336.577
MR	rs117143374	1.29999e-09	0.00468364	541.181
MR	rs117733303	4.79954e-14	0.00720898	835.096
MR	rs11801542	4.09996e-06	0.00270234	311.628
MR	rs11854242	1.99986e-18	0.00970663	1127.26
MR	rs11997161	3.29997e-07	0.00332253	383.385
MR	rs12599342	5.99998e-07	0.00317351	366.134
MR	rs1260326	7.70016e-94	0.0512104	6207.38
MR	rs12957708	4.09996e-08	0.00383295	442.508
MR	rs13108218	3.09999e-06	0.002771	319.567
MR	rs13424225	1e-06	0.00304746	351.547
MR	rs139974673	1.9002e-21	0.0114261	1329.26
MR	rs141469619	1.79999e-08	0.00403451	465.872
MR	rs16895699	3.89996e-06	0.00271974	313.64
MR	rs16940904	3.59998e-13	0.00670657	776.503
MR	rs174528	1e-200	0.425368	85132.4
MR	rs1800978	1.29999e-10	0.00525259	607.27
MR	rs182611493	7.8001e-31	0.0167499	1959.16
MR	rs189050336	2.59998e-07	0.00337545	389.511
MR	rs2187375	4.40048e-24	0.0129282	1506.29
MR	rs2229738	7.00003e-54	0.0296244	3511
MR	rs2288912	2.29985e-11	0.00568184	657.18
MR	rs261290	1.39959e-161	0.0857383	10785.1
MR	rs2615284	1.09999e-07	0.00358514	413.796
MR	rs2737245	1.6e-06	0.00293009	337.968
MR	rs2739332	8.99995e-07	0.00307409	354.629
MR	rs3105065	2.99999e-06	0.00277812	320.39
MR	rs312939	7.8001e-14	0.0070886	821.052
MR	rs34005841	5.99998e-07	0.0031743	366.226
MR	rs34707604	6.20012e-21	0.0111352	1295.03
MR	rs371530942	3.89996e-08	0.00384191	443.547
MR	rs377963	1.09999e-06	0.00301597	347.904
MR	rs3786920	3.69999e-06	0.00272973	314.795
MR	rs3917143	1.40001e-06	0.00296644	342.173
MR	rs4782568	2.59998e-06	0.00281187	324.294
MR	rs4917590	1.5e-06	0.00294849	340.097
MR	rs4986970	1.2e-07	0.00356827	411.842
MR	rs5112	2.29985e-31	0.0170457	1994.36
MR	rs5402	3.50002e-07	0.00330687	381.572
MR	rs543711028	1.80011e-25	0.0137149	1599.23
MR	rs55891451	1.99986e-11	0.00571376	660.893
MR	rs56231337	1.2e-06	0.0029962	345.617
MR	rs583609	2.90001e-66	0.0364114	4345.76
MR	rs58542926	3.3037e-116	0.0628927	7718.48
MR	rs600626	1.20005e-36	0.0200243	2349.97
MR	rs6129624	1.2e-08	0.00413163	477.134
MR	rs626346	2.39999e-06	0.00283138	326.55
MR	rs62861560	1.2e-06	0.00299792	345.815
MR	rs633695	3.80014e-84	0.0460589	5552.8
MR	rs6547409	4.70002e-10	0.00493572	570.453
MR	rs6601924	1.7e-10	0.00518607	599.539
MR	rs660240	1.50003e-14	0.00750169	869.26
MR	rs6602911	1.79999e-08	0.00402872	465.201
MR	rs6693447	2e-08	0.00400713	462.698
MR	rs6717316	5.60003e-07	0.00319147	368.214
MR	rs6750775	8.70001e-07	0.00308443	355.826
MR	rs67807996	1.6e-07	0.00349495	403.35
MR	rs6882345	2.19989e-11	0.00568737	657.823
MR	rs6888745	4.90004e-06	0.00265973	306.701
MR	rs7048290	4.49997e-06	0.00268175	309.247
MR	rs705379	1.89998e-06	0.00289202	333.564
MR	rs7222755	1.09999e-07	0.00358358	413.616
MR	rs72789541	3.19963e-82	0.0450296	5422.86
MR	rs72924290	1.80011e-17	0.00916401	1063.66
MR	rs73109460	7.49998e-08	0.00368518	425.385
MR	rs737338	3.40001e-10	0.00501272	579.398
MR	rs7449867	5.39995e-07	0.00319776	368.941
MR	rs7621223	3.59998e-06	0.00273459	315.357
MR	rs77960347	9.8992e-20	0.0104516	1214.69
MR	rs78689694	2e-08	0.00400691	462.672
MR	rs7970695	8.60003e-09	0.00421774	487.119
MR	rs7974833	3.29997e-07	0.00332354	383.502
MR	rs8211	2.39999e-07	0.00339758	392.074
MR	rs836145	1e-06	0.00304276	351.004
MR	rs884977	3.40001e-06	0.00275337	317.529
MR	rs964184	3.40017e-91	0.0498118	6028.97
Reversed MR	rs10168349	1.286e-09	0.0047897	1637.11
Reversed MR	rs10260816	4.01976e-14	0.00700373	2399.21
Reversed MR	rs1035673	3.05098e-08	0.00392149	1339.19
Reversed MR	rs10664154	2.81397e-09	0.00458015	1565.16
Reversed MR	rs10804564	1.087e-10	0.00537105	1836.89
Reversed MR	rs10883543	7.46896e-09	0.0042272	1444.04
Reversed MR	rs10943595	4.44631e-16	0.00872811	2995.11
Reversed MR	rs1114348	4.25109e-13	0.00676502	2316.88
Reversed MR	rs111634789	1.68112e-25	0.0140825	4858.75
Reversed MR	rs11222084	6.93426e-20	0.0105427	3624.43
Reversed MR	rs113397083	5.07002e-10	0.0050245	1717.77
Reversed MR	rs113806982	1.123e-09	0.0047459	1622.07
Reversed MR	rs11413815	3.12399e-08	0.00385142	1315.17
Reversed MR	rs11556924	7.1105e-13	0.00644662	2207.12
Reversed MR	rs11682489	1.45512e-15	0.00787391	2699.66
Reversed MR	rs11690717	6.68298e-09	0.00435499	1487.88
Reversed MR	rs117009308	1.03901e-09	0.00488907	1671.25
Reversed MR	rs11710813	2.60196e-13	0.00682652	2338.08
Reversed MR	rs11731886	1.99618e-14	0.00751254	2574.83
Reversed MR	rs11817356	6.91401e-09	0.00417494	1426.11
Reversed MR	rs11991148	1.93099e-08	0.00407783	1392.8
Reversed MR	rs12169946	2.857e-08	0.00385142	1315.17
Reversed MR	rs12177	2.08502e-08	0.00411482	1405.49
Reversed MR	rs12225530	1.80401e-08	0.00406661	1388.95
Reversed MR	rs12258967	1.22687e-22	0.0118643	4084.24
Reversed MR	rs12379814	2.969e-08	0.00404398	1381.19
Reversed MR	rs12454132	2.33201e-10	0.00522264	1785.87
Reversed MR	rs12656497	2.11592e-33	0.0182205	6312.93
Reversed MR	rs12693302	1.12902e-21	0.0120043	4133.01
Reversed MR	rs12714414	7.13395e-10	0.00473337	1617.77
Reversed MR	rs1275980	6.99681e-30	0.0164197	5678.59
Reversed MR	rs12906962	1.53497e-17	0.00895698	3074.36
Reversed MR	rs12909307	1.35613e-28	0.0161142	5571.21
Reversed MR	rs12961275	5.292e-09	0.00439958	1503.18
Reversed MR	rs13107325	1.33015e-21	0.011642	4006.82
Reversed MR	rs13163533	1.11301e-13	0.00701096	2401.7
Reversed MR	rs13198983	9.01156e-27	0.0152297	5260.69
Reversed MR	rs13226502	5.74778e-13	0.00676502	2316.88
Reversed MR	rs13260	3.093e-09	0.004401	1503.67
Reversed MR	rs13297152	3.19602e-10	0.00525427	1796.74
Reversed MR	rs134077	6.42007e-09	0.004208	1437.45
Reversed MR	rs1363561	8.18653e-12	0.0062238	2130.36
Reversed MR	rs137923903	2.08699e-08	0.00400038	1366.24
Reversed MR	rs140244053	1.59404e-11	0.00574653	1966.05
Reversed MR	rs1436138	4.87495e-10	0.00504725	1725.59
Reversed MR	rs145681012	5.39299e-10	0.00492606	1683.95
Reversed MR	rs149263872	3.35699e-08	0.00383521	1309.62
Reversed MR	rs149764880	1.12798e-37	0.0207472	7206.95
Reversed MR	rs1509966	1.61399e-15	0.00791361	2713.38
Reversed MR	rs166912	1.359e-08	0.00426894	1458.36
Reversed MR	rs167479	2.23512e-38	0.0205112	7123.23
Reversed MR	rs1687295	4.07005e-11	0.00549822	1880.63
Reversed MR	rs1689040	3.39938e-27	0.0149582	5165.47
Reversed MR	rs16998073	9.14113e-60	0.034286	12076.9
Reversed MR	rs1701704	1.73002e-08	0.00397928	1359.01
Reversed MR	rs17492120	1.869e-10	0.0051492	1760.63
Reversed MR	rs17722107	1.53285e-14	0.00778165	2667.78
Reversed MR	rs1842896	7.19598e-10	0.00496785	1698.31
Reversed MR	rs1848510	4.81205e-08	0.00399218	1363.43
Reversed MR	rs1875696	5.66892e-14	0.00726187	2488.28
Reversed MR	rs1887320	8.28324e-27	0.0140262	4839.07
Reversed MR	rs1892425	3.66699e-08	0.00379794	1296.84
Reversed MR	rs1999269	6.14894e-12	0.00605662	2072.79
Reversed MR	rs201141556	2.27101e-08	0.00404759	1382.43
Reversed MR	rs201645053	3.20501e-08	0.00387258	1322.43
Reversed MR	rs2032451	2.69898e-17	0.00932273	3201.08
Reversed MR	rs2042144	6.25706e-09	0.00442942	1513.43
Reversed MR	rs2049114	3.39625e-14	0.00750093	2570.81
Reversed MR	rs2072945	4.94698e-08	0.0037743	1288.74
Reversed MR	rs2161738	8.66702e-09	0.00434018	1482.8
Reversed MR	rs2229169	1.6819e-13	0.00702514	2406.59
Reversed MR	rs225140	7.04206e-09	0.00417494	1426.11
Reversed MR	rs227417	4.32195e-08	0.00378197	1291.37
Reversed MR	rs2301597	4.06724e-16	0.00820967	2815.73
Reversed MR	rs2305758	1.736e-09	0.00476431	1628.4
Reversed MR	rs2306363	2.35885e-17	0.00947733	3254.67
Reversed MR	rs2378816	4.47301e-08	0.00390976	1335.17
Reversed MR	rs2396004	9.75102e-09	0.004208	1437.45
Reversed MR	rs2419922	8.00995e-09	0.0041092	1403.56
Reversed MR	rs2493133	4.06912e-14	0.00754869	2587.31
Reversed MR	rs2493292	7.8001e-15	0.00770453	2641.14
Reversed MR	rs2508895	3.38704e-10	0.00504135	1723.56
Reversed MR	rs2578655	4.27661e-11	0.00578971	1980.91
Reversed MR	rs2759301	4.3441e-11	0.00533537	1824.63
Reversed MR	rs2782980	3.07822e-20	0.0111469	3834.5
Reversed MR	rs28394055	7.00326e-13	0.00685737	2348.72
Reversed MR	rs28406364	1.87586e-12	0.00646707	2214.17
Reversed MR	rs28585598	3.86198e-08	0.00397928	1359.01
Reversed MR	rs28616734	1.87413e-11	0.00581482	1989.55
Reversed MR	rs28661492	2.18998e-10	0.00516005	1764.36
Reversed MR	rs28667801	7.23269e-11	0.00545354	1865.26
Reversed MR	rs2926752	1.339e-08	0.00428118	1462.56
Reversed MR	rs34039016	1.714e-10	0.00510053	1743.9
Reversed MR	rs34112166	3.68638e-18	0.00984806	3383.26
Reversed MR	rs34165865	3.04797e-08	0.00389806	1331.16
Reversed MR	rs342989	2.5171e-12	0.00646707	2214.17
Reversed MR	rs35346340	3.67875e-28	0.015828	5470.67
Reversed MR	rs35378964	8.98194e-09	0.00421488	1439.81
Reversed MR	rs35427	3.73422e-25	0.0140825	4858.75
Reversed MR	rs35479618	3.87079e-12	0.00610782	2090.42
Reversed MR	rs35874258	7.14661e-11	0.00552624	1890.26
Reversed MR	rs35991856	1.49108e-12	0.00629469	2154.78
Reversed MR	rs360153	1.358e-18	0.00980075	3366.84
Reversed MR	rs36022378	4.95998e-10	0.00507918	1736.57
Reversed MR	rs3743111	2.22485e-11	0.00589167	2016
Reversed MR	rs3790604	1.77787e-21	0.0117746	4053
Reversed MR	rs3821843	1.22999e-15	0.00801806	2749.48
Reversed MR	rs3860770	1.43087e-22	0.0120043	4133.01
Reversed MR	rs39258	1.74502e-09	0.00458015	1565.16
Reversed MR	rs4076877	9.12599e-09	0.00424858	1451.37
Reversed MR	rs4371384	1.348e-10	0.00547877	1873.94
Reversed MR	rs4410190	7.62395e-09	0.004208	1437.45
Reversed MR	rs4477758	2.38501e-08	0.00393557	1344.02
Reversed MR	rs4543739	3.74404e-10	0.00516005	1764.36
Reversed MR	rs4599004	5.71294e-10	0.00507628	1735.57
Reversed MR	rs4668424	2.20298e-10	0.00530801	1815.22
Reversed MR	rs4709981	2.32199e-09	0.00450807	1540.42
Reversed MR	rs4735655	9.88508e-09	0.00428118	1462.56
Reversed MR	rs4757137	5.54243e-12	0.0062238	2130.36
Reversed MR	rs4762911	3.0493e-23	0.0127388	4389.18
Reversed MR	rs4810833	3.64334e-13	0.00676502	2316.88
Reversed MR	rs4833588	1.287e-09	0.00475055	1623.67
Reversed MR	rs4835948	7.54606e-10	0.00488907	1671.25
Reversed MR	rs4852042	1.11699e-08	0.00427105	1459.08
Reversed MR	rs4873492	9.20301e-09	0.00428118	1462.56
Reversed MR	rs4955658	6.25317e-22	0.0116021	3992.92
Reversed MR	rs504691	7.94109e-10	0.00481091	1644.4
Reversed MR	rs507666	1.51286e-12	0.00637192	2181.38
Reversed MR	rs543852	2.32199e-08	0.00402776	1375.63
Reversed MR	rs55641580	4.08404e-08	0.00394498	1347.25
Reversed MR	rs55752997	5.10035e-12	0.00599783	2052.55
Reversed MR	rs55788564	8.75609e-09	0.00428644	1464.36
Reversed MR	rs55878177	4.88697e-10	0.00503397	1721.03
Reversed MR	rs55922948	5.62898e-09	0.0042272	1444.04
Reversed MR	rs57453217	1.90801e-08	0.00402776	1375.63
Reversed MR	rs57708073	1.79019e-15	0.00811359	2782.51
Reversed MR	rs57866767	4.58775e-24	0.0126199	4347.67
Reversed MR	rs57946343	7.37225e-24	0.0129237	4453.71
Reversed MR	rs592373	2.99916e-18	0.0100331	3447.48
Reversed MR	rs59549190	4.64804e-10	0.00507918	1736.57
Reversed MR	rs597808	3.54079e-54	0.0293274	10277.5
Reversed MR	rs6011210	6.75927e-12	0.0062238	2130.36
Reversed MR	rs6012384	4.65704e-08	0.00385142	1315.17
Reversed MR	rs6026729	6.05062e-20	0.0108481	3730.57
Reversed MR	rs604723	2.79319e-42	0.0236342	8234.06
Reversed MR	rs60772526	2.77268e-18	0.00976926	3355.92
Reversed MR	rs60991988	3.05e-12	0.00604832	2069.93
Reversed MR	rs61911502	7.57182e-13	0.00650293	2226.53
Reversed MR	rs62104480	1.66495e-19	0.0107423	3693.8
Reversed MR	rs62294352	2.42801e-09	0.00469779	1605.55
Reversed MR	rs6271	4.08884e-14	0.00737091	2525.92
Reversed MR	rs6426577	8.19408e-09	0.004208	1437.45
Reversed MR	rs6460542	1.52792e-13	0.00705245	2416.01
Reversed MR	rs6487076	4.14801e-08	0.00374484	1278.64
Reversed MR	rs6563	5.52497e-09	0.00422537	1443.41
Reversed MR	rs6564889	6.92405e-10	0.00488907	1671.25
Reversed MR	rs6585256	5.33212e-12	0.00598512	2048.17
Reversed MR	rs66682451	1.07597e-11	0.00597386	2044.29
Reversed MR	rs6705067	1.17701e-08	0.00400454	1367.67
Reversed MR	rs6708660	5.2808e-11	0.00523493	1790.09
Reversed MR	rs6755850	4.685e-08	0.00388471	1326.58
Reversed MR	rs6757773	1.07399e-08	0.0042925	1466.44
Reversed MR	rs6844263	5.59706e-09	0.00433032	1479.42
Reversed MR	rs6860168	2.74789e-11	0.00564844	1932.3
Reversed MR	rs6875967	4.51398e-08	0.00399218	1363.43
Reversed MR	rs6884141	6.01451e-11	0.00537105	1836.89
Reversed MR	rs693974	6.67114e-19	0.0100225	3443.79
Reversed MR	rs6983488	2.76898e-08	0.00413543	1412.56
Reversed MR	rs71014329	3.80496e-08	0.0037524	1281.23
Reversed MR	rs7131442	2.50611e-12	0.0062238	2130.36
Reversed MR	rs7258382	3.54397e-10	0.0050174	1715.34
Reversed MR	rs72774769	1.78484e-11	0.00585933	2004.87
Reversed MR	rs72799341	1.35706e-11	0.00594421	2034.09
Reversed MR	rs72843223	1.90801e-08	0.00405327	1384.38
Reversed MR	rs7299936	8.70001e-09	0.0041561	1419.65
Reversed MR	rs73029563	1.99986e-20	0.0107022	3679.87
Reversed MR	rs73036520	7.72147e-11	0.00552431	1889.6
Reversed MR	rs73046792	8.42597e-09	0.004208	1437.45
Reversed MR	rs741066	1.75999e-09	0.00464114	1586.1
Reversed MR	rs7500448	7.10232e-12	0.00577119	1974.53
Reversed MR	rs751984	4.255e-22	0.0114035	3923.78
Reversed MR	rs7535162	6.40619e-24	0.0130769	4507.21
Reversed MR	rs76020419	5.23106e-10	0.00491854	1681.37
Reversed MR	rs76450081	1.97601e-10	0.00523493	1790.09
Reversed MR	rs77420391	2.50611e-18	0.00972736	3341.38
Reversed MR	rs7744284	2.19381e-11	0.00553666	1893.85
Reversed MR	rs77924615	1.22914e-13	0.00672825	2304.2
Reversed MR	rs7799613	3.03403e-08	0.00399218	1363.43
Reversed MR	rs7831971	1.15213e-16	0.00853802	2929.32
Reversed MR	rs78378222	5.76103e-11	0.00540881	1849.88
Reversed MR	rs7842144	1.69899e-10	0.00529659	1811.29
Reversed MR	rs78986775	9.33792e-09	0.00410658	1402.66
Reversed MR	rs7911644	1e-08	0.00408741	1396.09
Reversed MR	rs7967705	3.7949e-15	0.0075598	2591.14
Reversed MR	rs8025714	2.53571e-13	0.00687591	2355.12
Reversed MR	rs8076336	7.98804e-09	0.00435499	1487.88
Reversed MR	rs8132920	3.68893e-13	0.0069673	2386.64
Reversed MR	rs839758	1.23112e-11	0.00605662	2072.79
Reversed MR	rs882624	6.85015e-14	0.0071381	2445.57
Reversed MR	rs891511	1.33015e-20	0.0109004	3748.76
Reversed MR	rs896693	3.98896e-08	0.0036635	1250.76
Reversed MR	rs9274299	2.19685e-12	0.00634626	2172.54
Reversed MR	rs9305545	2.91676e-11	0.0055975	1914.77
Reversed MR	rs9318032	3.53199e-09	0.00439213	1500.63
Reversed MR	rs9425339	2.37197e-10	0.00504725	1725.59
Reversed MR	rs9559779	2.524e-09	0.00464369	1586.98
Reversed MR	rs9867546	2.55499e-10	0.0050861	1738.94
Reversed MR	rs9868937	1.22101e-10	0.00535102	1830.01

## Sheet: Ω-3-SBP
	SNP	pval.exposure	R2	F
MR	rs10096633	2.99985e-12	0.00618525	715.768
MR	rs10455872	3.80014e-17	0.0089769	1041.75
MR	rs10733306	9.09997e-07	0.00307335	354.543
MR	rs11024743	1.29999e-06	0.00298288	344.075
MR	rs11078388	6.69993e-08	0.00371142	428.425
MR	rs111336874	3.89996e-06	0.00271944	313.604
MR	rs111936866	5.80003e-07	0.00318187	367.103
MR	rs1124175	7.79992e-07	0.00310981	358.763
MR	rs11242109	3.2e-09	0.0044586	515.063
MR	rs112838464	2.19999e-06	0.00285106	328.827
MR	rs112875651	1.9002e-100	0.0546869	6653.16
MR	rs113248417	2.29985e-16	0.0085306	989.511
MR	rs11563251	7.29995e-08	0.00369056	426.009
MR	rs11571696	1.29999e-06	0.00298628	344.469
MR	rs11681659	1.5e-09	0.0046558	537.95
MR	rs116920984	1.7e-06	0.00291807	336.577
MR	rs117143374	1.29999e-09	0.00468364	541.181
MR	rs117733303	4.79954e-14	0.00720898	835.096
MR	rs11801542	4.09996e-06	0.00270234	311.628
MR	rs11854242	1.99986e-18	0.00970663	1127.26
MR	rs12599342	5.99998e-07	0.00317351	366.134
MR	rs12957708	4.09996e-08	0.00383295	442.508
MR	rs13424225	1e-06	0.00304746	351.547
MR	rs139974673	1.9002e-21	0.0114261	1329.26
MR	rs141469619	1.79999e-08	0.00403451	465.872
MR	rs157592	4.49997e-10	0.00494522	571.556
MR	rs16895699	3.89996e-06	0.00271974	313.64
MR	rs174528	1e-200	0.425368	85132.4
MR	rs1800978	1.29999e-10	0.00525259	607.27
MR	rs182611493	7.8001e-31	0.0167499	1959.16
MR	rs189050336	2.59998e-07	0.00337545	389.511
MR	rs2187375	4.40048e-24	0.0129282	1506.29
MR	rs2229738	7.00003e-54	0.0296244	3511
MR	rs2247056	1.80011e-16	0.00859108	996.588
MR	rs2288912	2.29985e-11	0.00568184	657.18
MR	rs261290	1.39959e-161	0.0857383	10785.1
MR	rs2615284	1.09999e-07	0.00358514	413.796
MR	rs2737245	1.6e-06	0.00293009	337.968
MR	rs2739332	8.99995e-07	0.00307409	354.629
MR	rs3105065	2.99999e-06	0.00277812	320.39
MR	rs312939	7.8001e-14	0.0070886	821.052
MR	rs34005841	5.99998e-07	0.0031743	366.226
MR	rs34707604	6.20012e-21	0.0111352	1295.03
MR	rs371530942	3.89996e-08	0.00384191	443.547
MR	rs377963	1.09999e-06	0.00301597	347.904
MR	rs3786920	3.69999e-06	0.00272973	314.795
MR	rs3917143	1.40001e-06	0.00296644	342.173
MR	rs4000713	8.00018e-11	0.00537156	621.098
MR	rs4782568	2.59998e-06	0.00281187	324.294
MR	rs4917590	1.5e-06	0.00294849	340.097
MR	rs4986970	1.2e-07	0.00356827	411.842
MR	rs5112	2.29985e-31	0.0170457	1994.36
MR	rs5402	3.50002e-07	0.00330687	381.572
MR	rs543711028	1.80011e-25	0.0137149	1599.23
MR	rs55831773	4.09996e-06	0.00270166	311.548
MR	rs55891451	1.99986e-11	0.00571376	660.893
MR	rs56231337	1.2e-06	0.0029962	345.617
MR	rs583609	2.90001e-66	0.0364114	4345.76
MR	rs58542926	3.3037e-116	0.0628927	7718.48
MR	rs600626	1.20005e-36	0.0200243	2349.97
MR	rs6129624	1.2e-08	0.00413163	477.134
MR	rs62466318	6.20012e-48	0.0263324	3110.29
MR	rs626346	2.39999e-06	0.00283138	326.55
MR	rs62861560	1.2e-06	0.00299792	345.815
MR	rs633695	3.80014e-84	0.0460589	5552.8
MR	rs6547409	4.70002e-10	0.00493572	570.453
MR	rs6601924	1.7e-10	0.00518607	599.539
MR	rs660240	1.50003e-14	0.00750169	869.26
MR	rs6602911	1.79999e-08	0.00402872	465.201
MR	rs6693447	2e-08	0.00400713	462.698
MR	rs6717316	5.60003e-07	0.00319147	368.214
MR	rs6750775	8.70001e-07	0.00308443	355.826
MR	rs67807996	1.6e-07	0.00349495	403.35
MR	rs6882345	2.19989e-11	0.00568737	657.823
MR	rs6888745	4.90004e-06	0.00265973	306.701
MR	rs7048290	4.49997e-06	0.00268175	309.247
MR	rs705379	1.89998e-06	0.00289202	333.564
MR	rs72789541	3.19963e-82	0.0450296	5422.86
MR	rs72924290	1.80011e-17	0.00916401	1063.66
MR	rs73109460	7.49998e-08	0.00368518	425.385
MR	rs737338	3.40001e-10	0.00501272	579.398
MR	rs7449867	5.39995e-07	0.00319776	368.941
MR	rs7621223	3.59998e-06	0.00273459	315.357
MR	rs77960347	9.8992e-20	0.0104516	1214.69
MR	rs78689694	2e-08	0.00400691	462.672
MR	rs79013608	4.09996e-07	0.00326521	376.749
MR	rs7970695	8.60003e-09	0.00421774	487.119
MR	rs7974833	3.29997e-07	0.00332354	383.502
MR	rs8211	2.39999e-07	0.00339758	392.074
MR	rs836145	1e-06	0.00304276	351.004
MR	rs884977	3.40001e-06	0.00275337	317.529
MR	rs9272526	5.19996e-07	0.00320898	370.24
MR	rs9273217	4.20001e-08	0.0038283	441.969
MR	rs964184	3.40017e-91	0.0498118	6028.97
MR	rs9987289	2.70023e-15	0.00791712	917.783
Reversed MR	rs10009202	7.75175e-15	0.00742853	2545.79
Reversed MR	rs10032729	1.56099e-08	0.004208	1437.44
Reversed MR	rs10048404	9.96552e-14	0.00695033	2380.77
Reversed MR	rs10069690	1.523e-09	0.00464949	1588.95
Reversed MR	rs1009358	3.57273e-16	0.00876106	3006.49
Reversed MR	rs10177584	2.026e-10	0.00516751	1766.91
Reversed MR	rs10197864	8.2718e-12	0.00577119	1974.52
Reversed MR	rs10212058	3.09999e-08	0.0037743	1288.73
Reversed MR	rs10269774	2.1702e-18	0.00974068	3345.97
Reversed MR	rs10409243	3.31589e-14	0.0072329	2478.26
Reversed MR	rs1044822	4.00396e-08	0.0039014	1332.3
Reversed MR	rs10477646	3.30499e-08	0.00378826	1293.51
Reversed MR	rs10735823	1.05609e-11	0.00590657	2021.11
Reversed MR	rs10737683	1.60199e-10	0.00507628	1735.55
Reversed MR	rs10817007	1.629e-09	0.00464369	1586.96
Reversed MR	rs10883543	1.52195e-16	0.00862417	2959.11
Reversed MR	rs10891480	2.09604e-13	0.00708845	2428.41
Reversed MR	rs10958099	2.0179e-14	0.00751254	2574.8
Reversed MR	rs10995311	5.35057e-18	0.00947261	3253.01
Reversed MR	rs11067762	6.20297e-09	0.00434929	1485.91
Reversed MR	rs11105352	9.51262e-57	0.0305257	10710.6
Reversed MR	rs11153071	2.99295e-14	0.00748224	2564.34
Reversed MR	rs11170390	6.071e-09	0.00439777	1502.55
Reversed MR	rs11187838	2.71769e-31	0.016697	5776.09
Reversed MR	rs11208903	3.79699e-08	0.00400454	1367.66
Reversed MR	rs11252321	4.302e-08	0.00392519	1340.45
Reversed MR	rs112537273	4.37099e-08	0.00395171	1349.54
Reversed MR	rs112641450	4.67897e-09	0.00427105	1459.07
Reversed MR	rs113221086	4.20504e-08	0.00370486	1264.93
Reversed MR	rs113614541	3.96004e-08	0.00387395	1322.88
Reversed MR	rs11405745	5.17369e-13	0.00698966	2394.33
Reversed MR	rs11616710	1.21199e-11	0.00570474	1951.65
Reversed MR	rs11641308	3.27793e-16	0.00811359	2782.49
Reversed MR	rs11649091	4.25099e-09	0.00435499	1487.87
Reversed MR	rs11662162	2.869e-10	0.00510053	1743.88
Reversed MR	rs11667829	3.44897e-09	0.00439213	1500.61
Reversed MR	rs116734066	1.053e-10	0.00530801	1815.2
Reversed MR	rs11710813	8.58025e-12	0.00584546	2000.08
Reversed MR	rs11721984	1.84298e-10	0.00522264	1785.85
Reversed MR	rs11722924	2.72301e-09	0.00450051	1537.81
Reversed MR	rs11727343	6.71583e-11	0.00532788	1822.03
Reversed MR	rs117472357	3.55697e-08	0.00380346	1298.72
Reversed MR	rs1177764	1.13999e-56	0.0310803	10911.4
Reversed MR	rs117908583	2.93799e-09	0.00448942	1534
Reversed MR	rs11874	3.02691e-20	0.0105909	3641.15
Reversed MR	rs11928547	1.52792e-14	0.00759257	2602.44
Reversed MR	rs11970688	3.00497e-08	0.00388181	1325.58
Reversed MR	rs12035750	3.69403e-14	0.00734497	2516.94
Reversed MR	rs12147852	8.31591e-10	0.004877	1667.09
Reversed MR	rs12258967	9.88098e-38	0.0211435	7347.5
Reversed MR	rs1234988	5.67414e-47	0.0265218	9267.42
Reversed MR	rs12363520	4.36395e-08	0.0038773	1324.03
Reversed MR	rs12421055	2.74701e-08	0.00396855	1355.31
Reversed MR	rs1250259	2.60615e-14	0.00737625	2527.74
Reversed MR	rs12509595	5.95662e-75	0.0427824	15203.2
Reversed MR	rs12530912	1.76901e-08	0.00404398	1381.18
Reversed MR	rs12546319	3.6779e-16	0.00865146	2968.56
Reversed MR	rs12609950	4.17696e-10	0.00500386	1710.67
Reversed MR	rs12638862	3.33196e-11	0.00541025	1850.36
Reversed MR	rs12714414	3.45064e-11	0.00560839	1918.51
Reversed MR	rs12746365	1.15505e-14	0.00732831	2511.19
Reversed MR	rs1275980	3.28625e-42	0.0232603	8100.62
Reversed MR	rs12801636	6.69268e-15	0.00764146	2619.33
Reversed MR	rs12906125	1.15001e-36	0.0205683	7143.42
Reversed MR	rs12911255	1.16899e-08	0.00419451	1432.81
Reversed MR	rs13017511	3.45804e-09	0.00445437	1521.97
Reversed MR	rs13112725	9.21086e-18	0.00940558	3229.77
Reversed MR	rs13129779	1.253e-08	0.00428118	1462.54
Reversed MR	rs13131350	2.256e-09	0.00464114	1586.09
Reversed MR	rs13276026	3.63496e-16	0.00828946	2843.3
Reversed MR	rs1331860	3.56402e-08	0.00373603	1275.61
Reversed MR	rs1353777	1.74699e-09	0.00458015	1565.15
Reversed MR	rs1371597	1.03901e-08	0.00406661	1388.94
Reversed MR	rs137923903	5.21495e-10	0.00494367	1689.99
Reversed MR	rs138110118	1.84901e-10	0.00510053	1743.88
Reversed MR	rs138443500	1.11995e-11	0.00585623	2003.78
Reversed MR	rs1407256	2.94097e-08	0.00394294	1346.53
Reversed MR	rs141206533	1.52686e-11	0.00583718	1997.23
Reversed MR	rs141496806	1.39901e-09	0.00478049	1633.94
Reversed MR	rs1422279	5.05126e-15	0.00790316	2709.75
Reversed MR	rs143167197	3.404e-09	0.00441283	1507.72
Reversed MR	rs1435514	1.56783e-14	0.00790316	2709.75
Reversed MR	rs1436138	4.01791e-14	0.00749039	2567.15
Reversed MR	rs1448919	3.52996e-09	0.00444302	1518.08
Reversed MR	rs1458727	3.13697e-09	0.00450807	1540.4
Reversed MR	rs1465406	1.193e-08	0.00429519	1467.35
Reversed MR	rs1475130	2.18902e-09	0.00473337	1617.76
Reversed MR	rs148321568	3.88508e-12	0.00627915	2149.4
Reversed MR	rs148351986	9.87507e-09	0.00414943	1417.35
Reversed MR	rs148753960	1.23001e-08	0.00414394	1415.46
Reversed MR	rs148862242	8.18993e-10	0.0048169	1646.44
Reversed MR	rs149764880	1.16896e-50	0.0285606	10000.8
Reversed MR	rs1543270	7.9726e-15	0.00800804	2746
Reversed MR	rs166912	2.00909e-12	0.0063784	2183.6
Reversed MR	rs167479	3.24265e-46	0.0247986	8649.99
Reversed MR	rs16939338	2.573e-08	0.00394294	1346.53
Reversed MR	rs17010961	1.89322e-19	0.0106103	3647.91
Reversed MR	rs17173238	6.38263e-12	0.00594421	2034.07
Reversed MR	rs17245822	2.21101e-08	0.00413543	1412.55
Reversed MR	rs17389148	7.59102e-12	0.00604832	2069.91
Reversed MR	rs17410535	1.13501e-10	0.00525427	1796.73
Reversed MR	rs17694791	3.04229e-12	0.00646707	2214.15
Reversed MR	rs17715065	2.33991e-17	0.00909386	3121.75
Reversed MR	rs17722107	4.97737e-13	0.00677302	2319.62
Reversed MR	rs1813006	5.48302e-10	0.00486348	1662.44
Reversed MR	rs1848510	1.05599e-09	0.00498868	1705.45
Reversed MR	rs200528	5.79029e-21	0.0111312	3829.01
Reversed MR	rs200584255	2.082e-08	0.00414079	1414.38
Reversed MR	rs201141556	3.87204e-10	0.00508483	1738.49
Reversed MR	rs2048240	1.45001e-08	0.00403715	1378.84
Reversed MR	rs2055726	1.44202e-09	0.00450448	1539.17
Reversed MR	rs2062316	8.30042e-16	0.00859951	2950.58
Reversed MR	rs2071303	2.75804e-12	0.00640175	2191.64
Reversed MR	rs2074633	3.21218e-15	0.00775181	2657.45
Reversed MR	rs2170363	3.425e-10	0.00500386	1710.67
Reversed MR	rs2206815	1.94491e-14	0.00728806	2497.3
Reversed MR	rs2238786	3.99117e-11	0.00581003	1987.88
Reversed MR	rs2242296	2.14684e-13	0.00708845	2428.41
Reversed MR	rs2254240	3.29306e-18	0.00984089	3380.74
Reversed MR	rs2288276	8.26038e-14	0.00717072	2456.8
Reversed MR	rs2289125	1.09396e-11	0.00613993	2101.46
Reversed MR	rs2301597	1.62705e-29	0.0156414	5405.09
Reversed MR	rs2306526	4.14477e-12	0.00584546	2000.08
Reversed MR	rs2314650	3.01898e-08	0.00394294	1346.53
Reversed MR	rs2447607	9.13061e-11	0.00558947	1912
Reversed MR	rs2478539	6.30667e-14	0.00732831	2511.19
Reversed MR	rs2493292	6.90558e-13	0.00667328	2285.23
Reversed MR	rs2569880	2.51397e-09	0.00465645	1591.34
Reversed MR	rs2571445	1.20901e-09	0.00466048	1592.73
Reversed MR	rs2578655	3.60828e-12	0.00641118	2194.89
Reversed MR	rs2580315	9.48702e-09	0.00433032	1479.4
Reversed MR	rs263012	2.319e-08	0.00403715	1378.84
Reversed MR	rs2638432	4.41896e-10	0.00493196	1685.97
Reversed MR	rs2643826	1.50904e-21	0.0109336	3760.27
Reversed MR	rs267513	1.21501e-09	0.00465645	1591.34
Reversed MR	rs268263	8.60399e-39	0.0209921	7293.77
Reversed MR	rs2721796	2.13098e-08	0.00398167	1359.81
Reversed MR	rs28478118	2.922e-08	0.00413543	1412.55
Reversed MR	rs28534747	3.66201e-09	0.00439213	1500.61
Reversed MR	rs2935545	1.337e-08	0.00422537	1443.4
Reversed MR	rs3110057	1.33801e-09	0.0047415	1620.55
Reversed MR	rs3211995	1.42692e-12	0.00633833	2169.79
Reversed MR	rs34325	1.53299e-08	0.00396234	1353.19
Reversed MR	rs35183011	1.63001e-10	0.00528011	1805.61
Reversed MR	rs35300112	1.62218e-15	0.00802997	2753.58
Reversed MR	rs35427	4.92606e-26	0.0144221	4977.61
Reversed MR	rs35479618	4.88765e-14	0.00722627	2475.97
Reversed MR	rs35680304	4.13143e-14	0.00718792	2462.74
Reversed MR	rs35704455	9.80505e-09	0.00408741	1396.07
Reversed MR	rs36002174	5.91562e-11	0.00537105	1836.88
Reversed MR	rs360158	1.77215e-20	0.0110933	3815.8
Reversed MR	rs36144291	5.48656e-11	0.005674	1941.08
Reversed MR	rs3774620	5.86003e-11	0.00528917	1808.73
Reversed MR	rs3786516	2.329e-08	0.00399218	1363.42
Reversed MR	rs3790604	2.9703e-28	0.0153272	5294.85
Reversed MR	rs3817198	3.36302e-10	0.00525427	1796.73
Reversed MR	rs3821843	9.3261e-21	0.0109336	3760.27
Reversed MR	rs389546	2.40099e-10	0.0052688	1801.72
Reversed MR	rs396369	1.99986e-15	0.00827532	2838.41
Reversed MR	rs419076	4.95564e-15	0.00811359	2782.49
Reversed MR	rs4245599	2.113e-11	0.00558947	1912
Reversed MR	rs440466	1.38701e-09	0.0047897	1637.1
Reversed MR	rs4411554	1.26701e-09	0.00481091	1644.38
Reversed MR	rs460718	3.22033e-17	0.00862417	2959.11
Reversed MR	rs4690774	1.94299e-08	0.00413543	1412.55
Reversed MR	rs4767321	2.38298e-09	0.00458015	1565.15
Reversed MR	rs4842266	2.03901e-10	0.00528917	1808.73
Reversed MR	rs4936098	8.26418e-17	0.00876605	3008.22
Reversed MR	rs494264	3.13834e-11	0.00585723	2004.13
Reversed MR	rs4968716	4.82203e-10	0.00512727	1753.08
Reversed MR	rs507506	5.95937e-11	0.00541439	1851.78
Reversed MR	rs55644315	1.18801e-10	0.00524205	1792.53
Reversed MR	rs55940342	2.61198e-09	0.0046327	1583.19
Reversed MR	rs55956596	2.093e-10	0.00519384	1775.96
Reversed MR	rs56083149	3.79796e-09	0.00465645	1591.34
Reversed MR	rs56092448	4.7852e-12	0.00609358	2085.49
Reversed MR	rs56180741	1.39499e-08	0.00400454	1367.66
Reversed MR	rs56743174	2.65216e-11	0.00572896	1959.99
Reversed MR	rs574794	1.656e-10	0.00510053	1743.88
Reversed MR	rs57946343	2.06395e-20	0.011137	3831.03
Reversed MR	rs6017281	1.2841e-14	0.00732831	2511.19
Reversed MR	rs6026739	6.14611e-20	0.0108562	3733.36
Reversed MR	rs605410	4.61796e-10	0.00482321	1648.61
Reversed MR	rs60691990	1.66994e-15	0.0082013	2812.81
Reversed MR	rs60772526	8.92894e-25	0.0131795	4543.01
Reversed MR	rs6077991	4.46375e-19	0.0100331	3447.45
Reversed MR	rs6122049	2.79769e-11	0.0055862	1910.87
Reversed MR	rs615567	1.269e-10	0.00520791	1780.79
Reversed MR	rs62189012	2.10378e-13	0.00678805	2324.8
Reversed MR	rs62368019	2.93968e-12	0.00631247	2160.88
Reversed MR	rs62430713	2.99102e-09	0.00433032	1479.4
Reversed MR	rs62434129	2.60795e-13	0.00695033	2380.77
Reversed MR	rs62481856	2.231e-46	0.0254012	8865.63
Reversed MR	rs62524579	2.68596e-16	0.0084343	2893.41
Reversed MR	rs62536879	4.48198e-09	0.00426894	1458.34
Reversed MR	rs6271	2.40298e-09	0.00450974	1540.98
Reversed MR	rs6460542	1.97379e-11	0.00581003	1987.88
Reversed MR	rs6490061	9.96093e-28	0.0152297	5260.64
Reversed MR	rs6540125	1.86999e-08	0.00426572	1457.24
Reversed MR	rs66563455	1.0349e-14	0.00742853	2545.79
Reversed MR	rs6708660	1.78698e-09	0.00471934	1612.94
Reversed MR	rs6789614	7.43361e-14	0.00695033	2380.77
Reversed MR	rs6815273	2.16721e-12	0.0065059	2227.53
Reversed MR	rs6912683	1.62517e-13	0.00689155	2360.49
Reversed MR	rs7020491	3.09101e-10	0.00498868	1705.45
Reversed MR	rs704	3.33204e-08	0.00371315	1267.77
Reversed MR	rs708164	7.31695e-09	0.0041092	1403.55
Reversed MR	rs7099026	2.92597e-08	0.00382115	1304.78
Reversed MR	rs7131442	8.73776e-13	0.0063784	2183.6
Reversed MR	rs7134677	4.51024e-14	0.0072329	2478.26
Reversed MR	rs71654213	9.47327e-14	0.00726187	2488.26
Reversed MR	rs7236548	1.80801e-08	0.00394294	1346.53
Reversed MR	rs72730503	3.25312e-20	0.0111673	3841.57
Reversed MR	rs72834437	1.54501e-08	0.00419759	1433.87
Reversed MR	rs73033340	1.57101e-09	0.00467562	1597.93
Reversed MR	rs73046792	1.80219e-15	0.00818079	2805.72
Reversed MR	rs73077157	1.232e-08	0.00405928	1386.43
Reversed MR	rs7315980	1.45902e-08	0.00415066	1417.77
Reversed MR	rs73563812	8.42946e-16	0.00820967	2815.71
Reversed MR	rs7404616	3.06098e-08	0.00411265	1404.73
Reversed MR	rs740698	8.88178e-14	0.00728806	2497.3
Reversed MR	rs74826317	2.03189e-12	0.00630201	2157.28
Reversed MR	rs751984	3.80803e-12	0.00629765	2155.78
Reversed MR	rs7575103	6.718e-09	0.00450051	1537.81
Reversed MR	rs75989961	5.34195e-09	0.00436042	1489.73
Reversed MR	rs76785323	3.76704e-28	0.0152297	5260.64
Reversed MR	rs7687234	7.70797e-10	0.00482321	1648.61
Reversed MR	rs7772739	1.104e-09	0.00458015	1565.15
Reversed MR	rs77870048	6.59933e-23	0.0123719	4261.12
Reversed MR	rs78089855	3.33503e-12	0.0062238	2130.34
Reversed MR	rs78744936	2.27201e-09	0.00440646	1505.53
Reversed MR	rs7911644	5.74249e-12	0.00578971	1980.89
Reversed MR	rs7926602	2.21513e-13	0.00669736	2293.53
Reversed MR	rs79349366	4.82703e-10	0.00496785	1698.3
Reversed MR	rs7938342	4.78851e-34	0.0188188	6524.17
Reversed MR	rs79680647	9.47327e-47	0.0264208	9231.18
Reversed MR	rs8076897	5.1892e-15	0.00751254	2574.8
Reversed MR	rs8123890	1.09799e-08	0.00418884	1430.87
Reversed MR	rs861581	1.60901e-09	0.00458015	1565.15
Reversed MR	rs8904	7.58508e-09	0.00406349	1387.87
Reversed MR	rs891511	3.54405e-19	0.0100225	3443.76
Reversed MR	rs896693	5.01003e-09	0.00458015	1565.15
Reversed MR	rs9294987	2.08401e-11	0.00575101	1967.57
Reversed MR	rs9330353	1.95299e-09	0.00458015	1565.15
Reversed MR	rs9349379	2.14684e-11	0.00553666	1893.83
Reversed MR	rs9401013	1.58001e-10	0.00505418	1727.96
Reversed MR	rs9442841	4.65404e-08	0.00375897	1283.47
Reversed MR	rs9472040	8.54673e-19	0.00980075	3366.81
Reversed MR	rs9549328	4.26089e-11	0.00537105	1836.88
Reversed MR	rs9899357	2.61198e-08	0.00388471	1326.57
Reversed MR	rs9907379	9.15799e-18	0.00924713	3174.85

[truncated: 36 more sheets: DBP-LAS, DBP-SVS, DBP-CES, DBP-IS, DBP-LS, SBP-LAS, SBP-SVS, SBP-CES, SBP-IS, SBP-LS, Ω-3-LAS, Ω-3-SVS, Ω-3-CES, Ω-3-IS, Ω-3-LS, DHA-LAS, DHA-SVS, DHA-CES, DHA-IS, DHA-LS …]
