# Supplementary material for: Can Omega-3 prevent the accidence of stroke: a mendelian randomization study
Source: Hereditas. 2024 Sep 5;161:30. doi: 10.1186/s41065-024-00329-9 (PMC11375838; doi:10.1186/s41065-024-00329-9)
Supplement: Supplementary file 2 — Supplementary Material 2 [file 41065_2024_329_MOESM2_ESM.xlsx]

## Sheet: Sheet1
outcome	exposure	method	nsnp	b	se	pval	lo_ci	up_ci	or	or_lci95	or_uci95	pleiotropy	heterogeneity
Diastolic blood pressure	Omega-3 fatty acid levels	Weighted median	140	-0.031957	0.00620215	2.56942e-07	-0.0441132	-0.0198008	0.968548	0.956846	0.980394	0.148635	1.40331e-58
Lacunar stroke	Omega-3 fatty acid levels	Weighted median	117	-0.048459	0.0644028	0.451789	-0.174689	0.0777706	0.952696	0.839719	1.08087	0.703728	7.35251e-07
Systolic blood pressure	Omega-3 fatty acid levels	Weighted median	140	-0.00778048	0.00598005	0.193234	-0.0195014	0.00394043	0.99225	0.980688	1.00395	0.126971	1.85076e-25
Ischemic stroke	Omega-3 fatty acid levels	Weighted median	139	0.0771846	0.0324675	0.0174404	0.0135484	0.140821	1.08024	1.01364	1.15122	0.437411	0.00076286
Ischemic stroke (large artery atherosclerosis)	Omega-3 fatty acid levels	Weighted median	134	0.238395	0.0685134	0.000502289	0.104108	0.372681	1.26921	1.10972	1.45162	0.293424	0.00312058
Ischemic stroke (cardioembolic)	Omega-3 fatty acid levels	Inverse variance weighted	136	0.0227238	0.0425874	0.593632	-0.0607475	0.106195	1.02298	0.941061	1.11204	0.089737	0.14148
Ischemic stroke (small-vessel)	Omega-3 fatty acid levels	Weighted median	110	0.085297	0.0529314	0.107079	-0.0184487	0.189043	1.08904	0.98172	1.20809	0.67501	0.00779066
Ischemic stroke	Omega-6 fatty acid levels	Weighted median	136	-0.0442318	0.0494697	0.371258	-0.141192	0.0527288	0.956732	0.868322	1.05414	0.655574	0.000534074
Ischemic stroke (cardioembolic)	Omega-6 fatty acid levels	Inverse variance weighted	133	-0.123619	0.0559265	0.0270791	-0.233235	-0.0140026	0.883717	0.791968	0.986095	0.612526	0.197088
Lacunar stroke	Omega-6 fatty acid levels	Weighted median	113	-0.0235667	0.102129	0.817506	-0.22374	0.176606	0.976709	0.799523	1.19316	0.225439	1.24843e-08
Ischemic stroke (small-vessel)	Omega-6 fatty acid levels	MR Egger	109	-0.10832	0.0917615	0.240439	-0.288172	0.0715327	0.897341	0.749632	1.07415	0.0433512	0.00210886
Ischemic stroke (large artery atherosclerosis)	Omega-6 fatty acid levels	Weighted median	131	0.0317934	0.10068	0.752164	-0.165539	0.229126	1.0323	0.847436	1.2575	0.840384	0.00220503
Systolic blood pressure	Omega-6 fatty acid levels	Weighted median	137	-0.000544647	0.010405	0.958254	-0.0209384	0.0198491	0.999456	0.979279	1.02005	0.222453	1.02132e-27
Diastolic blood pressure	Omega-6 fatty acid levels	Weighted median	137	-0.010448	0.00958969	0.27593	-0.0292438	0.00834776	0.989606	0.97118	1.00838	0.356851	4.52833e-65
Ischemic stroke (small-vessel)	Omega-7, omega-9 and saturated fatty acids	Weighted median	80	0.15146	0.0804245	0.0596653	-0.00617189	0.309092	1.16353	0.993847	1.36219	0.700534	0.0198296
Systolic blood pressure	Omega-7, omega-9 and saturated fatty acids	Weighted median	99	0.0141678	0.00923335	0.124928	-0.00392957	0.0322652	1.01427	0.996078	1.03279	0.434625	5.91619e-16
Ischemic stroke (cardioembolic)	Omega-7, omega-9 and saturated fatty acids	Inverse variance weighted	96	-0.0811425	0.0500323	0.104846	-0.179206	0.0169208	0.922062	0.835934	1.01706	0.181621	0.522108
Diastolic blood pressure	Omega-7, omega-9 and saturated fatty acids	Weighted median	99	-0.00208632	0.00937051	0.82381	-0.0204525	0.0162799	0.997916	0.979755	1.01641	0.793088	3.6854e-38
Ischemic stroke	Omega-7, omega-9 and saturated fatty acids	Weighted median	98	0.0593954	0.0452458	0.189275	-0.0292864	0.148077	1.06119	0.971138	1.1596	0.418976	0.0149799
Ischemic stroke (large artery atherosclerosis)	Omega-7, omega-9 and saturated fatty acids	Weighted median	95	0.084036	0.0917871	0.359901	-0.0958667	0.263939	1.08767	0.908585	1.30205	0.920225	0.0131535
Lacunar stroke	Omega-7, omega-9 and saturated fatty acids	Weighted median	87	0.0761231	0.0971547	0.433319	-0.1143	0.266546	1.0791	0.89199	1.30545	0.746683	2.65501e-05
