# Supplementary material for: Can Omega-3 prevent the accidence of stroke: a mendelian randomization study
Source: Hereditas. 2024 Sep 5;161:30. doi: 10.1186/s41065-024-00329-9 (PMC11375838; doi:10.1186/s41065-024-00329-9)
Supplement: Supplementary file 3 — Supplementary Material 3 [file 41065_2024_329_MOESM3_ESM.xlsx]

## Sheet: Sheet1
exposure	outcome	MR nsnp	MR b	MR se	MR pval	MR lo_ci	MR up_ci	MR or	MR or_lci95	MR or_uci95	MR pleiotropy	MR heterogeneity	Reverse MR nsnp	Reverse MR b	Reverse MR se	Reverse MR pval	Reverse MR lo_ci	Reverse MR up_ci	Reverse MR or	Reverse MR or_lci95	Reverse MR or_uci95	Reverse MR pleiotropy	Reverse MR heterogeneity	method
omega-3	Diastolic blood pressure	89	-0.0375629	0.00921635	0.000101089	-0.0556269	-0.0194988	0.963134	0.945892	0.98069	0.0120087	1.12163e-13	203	-0.026493	0.0223886	0.23668	-0.0703746	0.0173886	0.973855	0.932045	1.01754	0.380504	1.04543e-06	MR Egger
omega-3	Systolic blood pressure	92	-0.0148243	0.00814036	0.071917	-0.0307794	0.00113083	0.985285	0.969689	1.00113	0.0288938	3.00781e-09	245	-0.00308082	0.0216344	0.886761	-0.0454842	0.0393226	0.996924	0.955535	1.04011	0.725218	4.84708e-09	MR Egger
