# Supplementary material for: Can Omega-3 prevent the accidence of stroke: a mendelian randomization study
Source: Hereditas. 2024 Sep 5;161:30. doi: 10.1186/s41065-024-00329-9 (PMC11375838; doi:10.1186/s41065-024-00329-9)
Supplement: Supplementary file 4 — Supplementary Material 4 [file 41065_2024_329_MOESM4_ESM.xlsx]

## Sheet: Sheet1
exposure	outcome	MR nsnp	MR b	MR se	MR pval	MR lo_ci	MR up_ci	MR or	MR or_lci95	MR or_uci95	MR pleiotropy	MR heterogeneity	Reverse MR nsnp	Reverse MR b	Reverse MR se	Reverse MR pval	Reverse MR lo_ci	Reverse MR up_ci	Reverse MR or	Reverse MR or_lci95	Reverse MR or_uci95	Reverse MR pleiotropy	Reverse MR heterogeneity	method
omega-3	large artery atherosclerosis	91	0.0495571	0.101704	0.626067	-0.149782	0.248896	1.05081	0.860896	1.28261	0.683194	0.0165874	Nan	Nan	Nan	Nan	Nan	Nan	Nan	Nan	Nan	Nan	Nan	Weighted median
omega-3	small-vessel	78	0.0850205	0.0540192	0.115512	-0.0208573	0.190898	1.08874	0.979359	1.21034	0.857293	0.00325152	Nan	Nan	Nan	Nan	Nan	Nan	Nan	Nan	Nan	Nan	Nan	Weighted median
omega-3	cardioembolic	93	0.0204998	0.0403085	0.611052	-0.0585049	0.0995046	1.02071	0.943174	1.10462	0.327078	0.587806	4	-0.00998798	0.0154095	0.516874	-0.0401905	0.0202146	0.990062	0.960606	1.02042	0.956838	0.258878	Inverse variance weighted
omega-3	Ischemic stroke	95	0.079541	0.0330857	0.0162129	0.014693	0.144389	1.08279	1.0148	1.15533	0.144542	0.01934	Nan	Nan	Nan	Nan	Nan	Nan	Nan	Nan	Nan	Nan	Nan	Weighted median
omega-3	Lacunar stroke	79	-0.0486567	0.0614325	0.428341	-0.169064	0.0717511	0.952508	0.844454	1.07439	0.577983	5.53814e-05	Nan	Nan	Nan	Nan	Nan	Nan	Nan	Nan	Nan	Nan	Nan	Weighted median
