# Supplementary material for: Can Omega-3 prevent the accidence of stroke: a mendelian randomization study
Source: Hereditas. 2024 Sep 5;161:30. doi: 10.1186/s41065-024-00329-9 (PMC11375838; doi:10.1186/s41065-024-00329-9)
Supplement: Supplementary file 5 — Supplementary Material 5 [file 41065_2024_329_MOESM5_ESM.xlsx]

## Sheet: Sheet1
exposure	outcome	MR nsnp	MR b	MR se	MR pval	MR lo_ci	MR up_ci	MR or	MR or_lci95	MR or_uci95	MR pleiotropy	MR heterogeneity	Reverse MR nsnp	Reverse MR b	Reverse MR se	Reverse MR pval	Reverse MR lo_ci	Reverse MR up_ci	Reverse MR or	Reverse MR or_lci95	Reverse MR or_uci95	Reverse MR pleiotropy	Reverse MR heterogeneity	method
Diastolic blood pressure	large artery atherosclerosis	194	0.820892	0.164579	6.1061e-07	0.498318	1.14347	2.27253	1.64595	3.13763	0.705878	0.00137991	2	-0.0129273	0.0192568	0.50202	-0.0506706	0.0248159	0.987156	0.950592	1.02513		0.0944116	Weighted median
Diastolic blood pressure	small-vessel	177	0.82838	0.136021	1.12862e-09	0.561778	1.09498	2.28961	1.75379	2.98913	0.781659	0.000286603	Nan	Nan	Nan	Nan	Nan	Nan	Nan	Nan	Nan	Nan	Nan	Weighted median
Diastolic blood pressure	cardioembolic	194	0.54526	0.0912828	2.32494e-09	0.366346	0.724174	1.72506	1.44245	2.06303	0.062476	0.055771	2	0.00158861	0.00758204	0.83404	-0.0132722	0.0164494	1.00159	0.986816	1.01659		0.468225	Inverse variance weighted
Diastolic blood pressure	Ischemic stroke	193	0.675379	0.0788001	1.02777e-17	0.520931	0.829827	1.96478	1.68359	2.29292	0.428307	2.22014e-05	6	0.028737	0.0210072	0.171325	-0.0124371	0.0699112	1.02915	0.98764	1.07241	0.210844	0.0340719	Weighted median
Diastolic blood pressure	Lacunar stroke	162	0.597402	0.107632	2.84987e-08	0.386444	0.808361	1.81739	1.47174	2.24423	0.467132	0.177158	Nan	Nan	Nan	Nan	Nan	Nan	Nan	Nan	Nan	Nan	Nan	Inverse variance weighted
Systolic blood pressure	large artery atherosclerosis	240	1.16953	0.150559	7.97916e-15	0.87443	1.46462	3.22046	2.39751	4.3259	0.939181	0.0340524	2	0.0412934	0.0123791	0.000850716	0.0170304	0.0655564	1.04216	1.01718	1.06775		0.246133	Weighted median
Systolic blood pressure	small-vessel	219	1.08626	0.128946	3.63335e-17	0.833527	1.339	2.96317	2.30142	3.81521	0.814882	1.75044e-05	Nan	Nan	Nan	Nan	Nan	Nan	Nan	Nan	Nan	Nan	Nan	Weighted median
Systolic blood pressure	cardioembolic	236	0.437657	0.130262	0.000779903	0.182344	0.69297	1.54907	1.20003	1.99965	0.389094	0.000104509	4	-0.0210777	0.0135811	0.120666	-0.0476967	0.00554129	0.979143	0.953423	1.00556	0.911936	0.00128127	Weighted median
Systolic blood pressure	Ischemic stroke	238	0.648739	0.0732105	7.90974e-19	0.505247	0.792232	1.91313	1.65739	2.20832	0.156314	2.87201e-06	5	0.0566908	0.030052	0.0592376	-0.00221105	0.115593	1.05833	0.997791	1.12254	0.663724	0.00386659	Weighted median
Systolic blood pressure	Lacunar stroke	201	0.741765	0.147913	5.30669e-07	0.451856	1.03167	2.09964	1.57123	2.80576	0.249017	5.53163e-05	Nan	Nan	Nan	Nan	Nan	Nan	Nan	Nan	Nan	Nan	Nan	Weighted median
