# Supplementary material for: Can Omega-3 prevent the accidence of stroke: a mendelian randomization study
Source: Hereditas. 2024 Sep 5;161:30. doi: 10.1186/s41065-024-00329-9 (PMC11375838; doi:10.1186/s41065-024-00329-9)
Supplement: Supplementary file 6 — Supplementary Material 6 [file 41065_2024_329_MOESM6_ESM.xlsx]

## Sheet: Sheet1
Unnamed: 0	exposure	outcome	MR nsnp	MR b	MR se	MR pval	MR lo_ci	MR up_ci	MR or	MR or_lci95	MR or_uci95	MR pleiotropy	MR heterogeneity	Reverse MR nsnp	Reverse MR b	Reverse MR se	Reverse MR pval	Reverse MR lo_ci	Reverse MR up_ci	Reverse MR or	Reverse MR or_lci95	Reverse MR or_uci95	Reverse MR pleiotropy	Reverse MR heterogeneity	method
omega-3 Diastolic blood pressure large artery atherosclerosis	omega-3	Diastolic blood pressure	89	-0.0375629	0.00921635	0.000101089	-0.0556269	-0.0194988	0.963134	0.945892	0.98069	0.0120087	1.12163e-13	203	-0.026493	0.0223886	0.23668	-0.0703746	0.0173886	0.973855	0.932045	1.01754	0.380504	1.04543e-06	MR Egger
omega-3 Diastolic blood pressure large artery atherosclerosis	Diastolic blood pressure	large artery atherosclerosis	194	0.820892	0.164579	6.1061e-07	0.498318	1.14347	2.27253	1.64595	3.13763	0.705878	0.00137991	2	-0.0129273	0.0192568	0.50202	-0.0506706	0.0248159	0.987156	0.950592	1.02513		0.0944116	Weighted median
omega-3 Diastolic blood pressure large artery atherosclerosis	omega-3	large artery atherosclerosis	91	0.0495571	0.101704	0.626067	-0.149782	0.248896	1.05081	0.860896	1.28261	0.683194	0.0165874	Nan	Nan	Nan	Nan	Nan	Nan	Nan	Nan	Nan	Nan	Nan	Weighted median
omega-3 Diastolic blood pressure small-vessel	omega-3	Diastolic blood pressure	89	-0.0375629	0.00921635	0.000101089	-0.0556269	-0.0194988	0.963134	0.945892	0.98069	0.0120087	1.12163e-13	203	-0.026493	0.0223886	0.23668	-0.0703746	0.0173886	0.973855	0.932045	1.01754	0.380504	1.04543e-06	MR Egger
omega-3 Diastolic blood pressure small-vessel	Diastolic blood pressure	small-vessel	177	0.82838	0.136021	1.12862e-09	0.561778	1.09498	2.28961	1.75379	2.98913	0.781659	0.000286603	Nan	Nan	Nan	Nan	Nan	Nan	Nan	Nan	Nan	Nan	Nan	Weighted median
omega-3 Diastolic blood pressure small-vessel	omega-3	small-vessel	78	0.0850205	0.0540192	0.115512	-0.0208573	0.190898	1.08874	0.979359	1.21034	0.857293	0.00325152	Nan	Nan	Nan	Nan	Nan	Nan	Nan	Nan	Nan	Nan	Nan	Weighted median
omega-3 Diastolic blood pressure cardioembolic	omega-3	Diastolic blood pressure	89	-0.0375629	0.00921635	0.000101089	-0.0556269	-0.0194988	0.963134	0.945892	0.98069	0.0120087	1.12163e-13	203	-0.026493	0.0223886	0.23668	-0.0703746	0.0173886	0.973855	0.932045	1.01754	0.380504	1.04543e-06	MR Egger
omega-3 Diastolic blood pressure cardioembolic	Diastolic blood pressure	cardioembolic	194	0.54526	0.0912828	2.32494e-09	0.366346	0.724174	1.72506	1.44245	2.06303	0.062476	0.055771	2	0.00158861	0.00758204	0.83404	-0.0132722	0.0164494	1.00159	0.986816	1.01659		0.468225	Inverse variance weighted
omega-3 Diastolic blood pressure cardioembolic	omega-3	cardioembolic	93	0.0204998	0.0403085	0.611052	-0.0585049	0.0995046	1.02071	0.943174	1.10462	0.327078	0.587806	4	-0.00998798	0.0154095	0.516874	-0.0401905	0.0202146	0.990062	0.960606	1.02042	0.956838	0.258878	Inverse variance weighted
omega-3 Diastolic blood pressure Ischemic stroke	omega-3	Diastolic blood pressure	89	-0.0375629	0.00921635	0.000101089	-0.0556269	-0.0194988	0.963134	0.945892	0.98069	0.0120087	1.12163e-13	203	-0.026493	0.0223886	0.23668	-0.0703746	0.0173886	0.973855	0.932045	1.01754	0.380504	1.04543e-06	MR Egger
omega-3 Diastolic blood pressure Ischemic stroke	Diastolic blood pressure	Ischemic stroke	193	0.675379	0.0788001	1.02777e-17	0.520931	0.829827	1.96478	1.68359	2.29292	0.428307	2.22014e-05	6	0.028737	0.0210072	0.171325	-0.0124371	0.0699112	1.02915	0.98764	1.07241	0.210844	0.0340719	Weighted median
omega-3 Diastolic blood pressure Ischemic stroke	omega-3	Ischemic stroke	95	0.079541	0.0330857	0.0162129	0.014693	0.144389	1.08279	1.0148	1.15533	0.144542	0.01934	Nan	Nan	Nan	Nan	Nan	Nan	Nan	Nan	Nan	Nan	Nan	Weighted median
omega-3 Diastolic blood pressure Lacunar stroke	omega-3	Diastolic blood pressure	89	-0.0375629	0.00921635	0.000101089	-0.0556269	-0.0194988	0.963134	0.945892	0.98069	0.0120087	1.12163e-13	203	-0.026493	0.0223886	0.23668	-0.0703746	0.0173886	0.973855	0.932045	1.01754	0.380504	1.04543e-06	MR Egger
omega-3 Diastolic blood pressure Lacunar stroke	Diastolic blood pressure	Lacunar stroke	162	0.597402	0.107632	2.84987e-08	0.386444	0.808361	1.81739	1.47174	2.24423	0.467132	0.177158	Nan	Nan	Nan	Nan	Nan	Nan	Nan	Nan	Nan	Nan	Nan	Inverse variance weighted
omega-3 Diastolic blood pressure Lacunar stroke	omega-3	Lacunar stroke	79	-0.0486567	0.0614325	0.428341	-0.169064	0.0717511	0.952508	0.844454	1.07439	0.577983	5.53814e-05	Nan	Nan	Nan	Nan	Nan	Nan	Nan	Nan	Nan	Nan	Nan	Weighted median
