# Supplementary material for: Can Omega-3 prevent the accidence of stroke: a mendelian randomization study
Source: Hereditas. 2024 Sep 5;161:30. doi: 10.1186/s41065-024-00329-9 (PMC11375838; doi:10.1186/s41065-024-00329-9)
Supplement: Supplementary file 7 — Supplementary Material 7 [file 41065_2024_329_MOESM7_ESM.xlsx]

## Sheet: Sheet1
exposure	outcome	MR nsnp	MR b	MR se	MR pval	MR lo_ci	MR up_ci	MR or	MR or_lci95	MR or_uci95	MR pleiotropy	MR heterogeneity	Reverse MR nsnp	Reverse MR b	Reverse MR se	Reverse MR pval	Reverse MR lo_ci	Reverse MR up_ci	Reverse MR or	Reverse MR or_lci95	Reverse MR or_uci95	Reverse MR pleiotropy	Reverse MR heterogeneity	method
Docosahexaenoic acid	large artery atherosclerosis	81	0.283332	0.0796239	0.000373156	0.127269	0.439395	1.32755	1.13572	1.55177	0.187279	0.00556614	4	0.0146318	0.0197123	0.457925	-0.0240043	0.0532679	1.01474	0.976282	1.05471	0.877463	0.167033	Weighted median
Docosahexaenoic acid	small-vessel	63	0.0346287	0.0538636	0.520292	-0.0709439	0.140201	1.03524	0.931514	1.15051	0.446237	0.0683542	Nan	Nan	Nan	Nan	Nan	Nan	Nan	Nan	Nan	Nan	Nan	Inverse variance weighted
Docosahexaenoic acid	cardioembolic	81	0.0837323	0.048273	0.0828196	-0.0108829	0.178347	1.08734	0.989176	1.19524	0.098261	0.743912	4	-0.0200961	0.0196111	0.305491	-0.0585339	0.0183417	0.980104	0.943146	1.01851	0.821906	0.0843301	Inverse variance weighted
Docosahexaenoic acid	Ischemic stroke	82	0.0354461	0.0300741	0.238547	-0.0234992	0.0943914	1.03608	0.976775	1.09899	0.159556	0.12972	8	-0.000363268	0.0285651	0.989853	-0.0563509	0.0556243	0.999637	0.945207	1.0572	0.928411	0.128954	Inverse variance weighted
Docosahexaenoic acid	Lacunar stroke	67	-0.0563825	0.0697142	0.41865	-0.193022	0.0802573	0.945178	0.824464	1.08357	0.711733	0.00609339	Nan	Nan	Nan	Nan	Nan	Nan	Nan	Nan	Nan	Nan	Nan	Weighted median
Docosahexaenoic acid	Diastolic blood pressure	74	-0.037562	0.00756694	6.90692e-07	-0.0523932	-0.0227308	0.963135	0.948956	0.977526	0.904572	1.41889e-06	203	-0.0484118	0.0219675	0.0275393	-0.0914681	-0.00535541	0.952741	0.91259	0.994659	0.132461	3.52032e-06	Weighted median
Docosahexaenoic acid	Systolic blood pressure	74	-0.00908302	0.00697622	0.192918	-0.0227564	0.00459038	0.990958	0.977501	1.0046	0.441681	1.22593e-07	243	-0.0144958	0.0209078	0.488109	-0.055475	0.0264835	0.985609	0.946036	1.02684	0.351802	4.30818e-07	Weighted median
Ratio of omega-3 fatty acids to total fatty acids	large artery atherosclerosis	66	0.186048	0.103834	0.0731689	-0.0174675	0.389563	1.20448	0.982684	1.47634	0.311683	0.015028	4	0.017565	0.0227574	0.440212	-0.0270396	0.0621696	1.01772	0.973323	1.06414	0.471723	0.0852012	Weighted median
Ratio of omega-3 fatty acids to total fatty acids	small-vessel	54	0.134371	0.083955	0.109484	-0.0301805	0.298923	1.14382	0.97027	1.34841	0.44869	0.000343001	Nan	Nan	Nan	Nan	Nan	Nan	Nan	Nan	Nan	Nan	Nan	Weighted median
Ratio of omega-3 fatty acids to total fatty acids	cardioembolic	65	0.0907249	0.0602976	0.132422	-0.0274584	0.208908	1.09497	0.972915	1.23233	0.688512	0.216536	4	-0.0164333	0.0177313	0.354034	-0.0511866	0.0183201	0.983701	0.950101	1.01849	0.788137	0.150363	Inverse variance weighted
Ratio of omega-3 fatty acids to total fatty acids	Ischemic stroke	66	0.0577604	0.0489263	0.237778	-0.0381351	0.153656	1.05946	0.962583	1.16609	0.430065	0.00937392	9	-0.00105048	0.0251628	0.9667	-0.0503695	0.0482685	0.99895	0.950878	1.04945	0.972574	0.165143	Weighted median
Ratio of omega-3 fatty acids to total fatty acids	Lacunar stroke	48	0.0532754	0.124333	0.668295	-0.190417	0.296968	1.05472	0.826614	1.34577	0.410405	0.00732476	Nan	Nan	Nan	Nan	Nan	Nan	Nan	Nan	Nan	Nan	Nan	Weighted median
Ratio of omega-3 fatty acids to total fatty acids	Diastolic blood pressure	61	-0.0138974	0.00953636	0.145031	-0.0325887	0.00479385	0.986199	0.967937	1.00481	0.784212	6.46059e-07	203	0.0142213	0.0212695	0.503737	-0.027467	0.0559096	1.01432	0.972907	1.0575	0.0163437	0.000167107	Weighted median
Ratio of omega-3 fatty acids to total fatty acids	Systolic blood pressure	63	-0.00467984	0.00885587	0.597191	-0.0220373	0.0126777	0.995331	0.978204	1.01276	0.438148	0.00131928	245	0.0219002	0.019918	0.271544	-0.0171392	0.0609395	1.02214	0.983007	1.06283	0.260379	0.00020887	Weighted median
Ratio of omega-6 fatty acids to omega-3 fatty acids	large artery atherosclerosis	74	-0.215139	0.0626679	0.000596931	-0.337968	-0.0923102	0.806429	0.713218	0.911822	0.522486	0.0221777	4	-0.015249	0.0207508	0.462423	-0.0559207	0.0254226	0.984867	0.945614	1.02575	0.552049	0.140214	Weighted median
Ratio of omega-6 fatty acids to omega-3 fatty acids	small-vessel	59	-0.0787913	0.0495829	0.112042	-0.175974	0.0183911	0.924233	0.83864	1.01856	0.809265	0.0364421	Nan	Nan	Nan	Nan	Nan	Nan	Nan	Nan	Nan	Nan	Nan	Weighted median
Ratio of omega-6 fatty acids to omega-3 fatty acids	cardioembolic	77	-0.0771259	0.0436132	0.0769929	-0.162608	0.00835598	0.925773	0.849924	1.00839	0.679716	0.263038	4	0.012118	0.0152716	0.427485	-0.0178143	0.0420503	1.01219	0.982343	1.04295	0.756462	0.270005	Inverse variance weighted
Ratio of omega-6 fatty acids to omega-3 fatty acids	Ischemic stroke	77	0.0424593	0.0551849	0.441655	-0.0657031	0.150622	1.04337	0.936409	1.16256	0.628647	0.00924538	9	0.0052032	0.0229128	0.820356	-0.0397059	0.0501123	1.00522	0.961072	1.05139	0.734561	0.290029	Weighted median
Ratio of omega-6 fatty acids to omega-3 fatty acids	Lacunar stroke	62	0.0366651	0.0581894	0.52863	-0.0773862	0.150716	1.03735	0.925532	1.16267	0.849795	0.00169625	Nan	Nan	Nan	Nan	Nan	Nan	Nan	Nan	Nan	Nan	Nan	Weighted median
Ratio of omega-6 fatty acids to omega-3 fatty acids	Diastolic blood pressure	73	0.017187	0.0121965	0.158785	-0.0067182	0.0410921	1.01734	0.993304	1.04195	0.0932461	3.83434e-08	203	-0.0146401	0.0220253	0.506245	-0.0578096	0.0285294	0.985467	0.94383	1.02894	0.0653417	9.62992e-06	Weighted median
Ratio of omega-6 fatty acids to omega-3 fatty acids	Systolic blood pressure	80	0.00761439	0.00563987	0.176984	-0.00343975	0.0186685	1.00764	0.996566	1.01884	0.303964	9.34756e-09	246	-0.0342915	0.0203682	0.0922631	-0.0742132	0.00563021	0.96629	0.928474	1.00565	0.55178	1.64792e-05	Weighted median
